# Supplementary material for: 4,4′-Bipyridine–pyridine-3,5-dicarb­oxy­lic acid (3/4)
Source: Acta Crystallogr Sect E Struct Rep Online. 2011 Jul 13;67(Pt 8):o2033. doi: 10.1107/S160053681102719X (PMC3213482; doi:10.1107/S160053681102719X)
Supplement: Supplementary file 1 [file e-67-o2033-sup1.cif]

##############################################################################
#                                                                            #
# This CIF contains the data in a paper accepted for publication in          #
# Acta Crystallographica Section E. It conforms to the requirements of       #
# Notes for Authors for Acta Crystallographica Section E, and has been       #
# peer reviewed under the auspices of the IUCr Commission on Journals.       #
#                                                                            #
# Full details of the Crystallographic Information File format               #
# are given in the paper "The Crystallographic Information File (CIF):       #
# a New Standard Archive File for Crystallography" by S. R. Hall, F. H.      #
# Allen and I. D. Brown [Acta Cryst. (1991), A47, 655-685].                  #
#                                                                            #
# The current version of the core CIF dictionary is obtainable from          #
# ftp://ftp.iucr.org/pub/cif_core.dic.                                       #
#                                                                            #
# Software is freely available for graphical display of the structure(s)     #
# in this CIF. For information consult the CIF software page                 #
# http://www.iucr.org/resources/cif/software.                                #
#                                                                            #
# This file may be used for bona fide research purposes within the           #
# scientific community so long as proper attribution is given to the journal # 
# article from which it was obtained.                                        #
#                                                                            #
##############################################################################
data_I
_audit_creation_method     SHELXL-97
_chemical_name_systematic
;
4,4'-Bipyridine--pyridine-3,5-dicarboxylic acid (3/4)
;
_chemical_name_common     ?
_chemical_formula_moiety     '3(C10 H8 N2), 4(C7 H5 N O4)'
_chemical_formula_sum     'C58 H44 N10 O16'
_chemical_formula_iupac     '3C10 H8 N2, 4C7 H5 N O4'
_chemical_formula_weight     1137.04
_chemical_melting_point     ?
_symmetry_cell_setting     monoclinic
_symmetry_space_group_name_H-M     'P 21/n'
loop_
    _symmetry_equiv_pos_as_xyz
    'x, y, z'
    '-x+1/2, y+1/2, -z+1/2'
    '-x, -y, -z'
    'x-1/2, -y-1/2, z-1/2'
_cell_length_a     13.8461(4)
_cell_length_b     11.0564(3)
_cell_length_c     18.1060(4)
_cell_angle_alpha     90.00
_cell_angle_beta     110.5110(10)
_cell_angle_gamma     90.00
_cell_volume     2596.09(12)
_cell_formula_units_Z     2
_cell_measurement_reflns_used     6026
_cell_measurement_theta_min     2.29
_cell_measurement_theta_max     27.37
_cell_measurement_temperature     296(2)
_exptl_crystal_description     'bar'
_exptl_crystal_colour     'colourless'
_exptl_crystal_size_max     0.14
_exptl_crystal_size_mid     0.12
_exptl_crystal_size_min     0.05
_exptl_crystal_density_diffrn     1.455
_exptl_crystal_density_meas     ?
_exptl_crystal_density_method     'not measured'
_exptl_crystal_F_000     1180
_exptl_absorpt_coefficient_mu     0.109
_exptl_absorpt_correction_type     multi-scan
_exptl_absorpt_process_details     '(SADABS; Sheldrick, 1997)'
_exptl_absorpt_correction_T_min     0.9849
_exptl_absorpt_correction_T_max     0.9946
_exptl_special_details     ?
_diffrn_ambient_temperature     296(2)
_diffrn_radiation_type     MoK\a
_diffrn_radiation_wavelength     0.71073
_diffrn_radiation_source     'fine-focus sealed tube'
_diffrn_radiation_monochromator     graphite
_diffrn_measurement_device_type     'Bruker APEXII CCD area-detector'
_diffrn_measurement_method     'phi and omega scans'
_diffrn_detector_area_resol_mean     ?
_diffrn_reflns_number     24265
_diffrn_reflns_av_R_equivalents     0.0311
_diffrn_reflns_av_sigmaI/netI     0.0327
_diffrn_reflns_theta_min     1.61
_diffrn_reflns_theta_max     27.51
_diffrn_reflns_theta_full     27.51
_diffrn_measured_fraction_theta_max     0.993
_diffrn_measured_fraction_theta_full     0.993
_diffrn_reflns_limit_h_min     -17
_diffrn_reflns_limit_h_max     17
_diffrn_reflns_limit_k_min     -14
_diffrn_reflns_limit_k_max     14
_diffrn_reflns_limit_l_min     -19
_diffrn_reflns_limit_l_max     23
_diffrn_standards_number     ?
_diffrn_standards_interval_count     ?
_diffrn_standards_interval_time     ?
_diffrn_standards_decay_%     ?
_refine_special_details
;
Refinement of <i>F</i>^2^ against ALL reflections. The weighted <i>R</i>-factor
<i>wR</i> and goodness of fit <i>S</i> are based on <i>F</i>^2^, conventional
<i>R</i>-factors <i>R</i> are based on <i>F</i>, with <i>F</i> set to zero for
negative <i>F</i>^2^. The threshold expression of <i>F</i>^2^ >
\s(<i>F</i>^2^) is used only for calculating <i>R</i>-factors(gt) <i>etc</i>.
and is not relevant to the choice of reflections for refinement.
<i>R</i>-factors based on <i>F</i>^2^ are statistically about twice as large
as those based on <i>F</i>, and <i>R</i>- factors based on ALL data will be
even larger.
;
_reflns_number_total     5918
_reflns_number_gt     4086
_reflns_threshold_expression     I>2sigma(I)
_refine_ls_structure_factor_coef     Fsqd
_refine_ls_matrix_type     full
_refine_ls_R_factor_all     0.0726
_refine_ls_R_factor_gt     0.0441
_refine_ls_wR_factor_gt     0.1050
_refine_ls_wR_factor_ref     0.1182
_refine_ls_goodness_of_fit_ref     1.028
_refine_ls_restrained_S_all     1.028
_refine_ls_number_reflns     5918
_refine_ls_number_parameters     379
_refine_ls_number_restraints     0
_refine_ls_hydrogen_treatment     constr
_refine_ls_weighting_scheme     calc
_refine_ls_weighting_details
         'calc w=1/[\s^2^(Fo^2^)+(0.0580P)^2^+0.3037P] where P=(Fo^2^+2Fc^2^)/3'
_atom_sites_solution_hydrogens     geom
_atom_sites_solution_primary     direct
_atom_sites_solution_secondary     difmap
_refine_ls_shift/su_max     0.001
_refine_ls_shift/su_mean     0.000
_refine_diff_density_max     0.190
_refine_diff_density_min     -0.222
_refine_ls_extinction_method     none
_refine_ls_extinction_coef     ?
loop_
    _atom_type_symbol
    _atom_type_description
    _atom_type_scat_dispersion_real
    _atom_type_scat_dispersion_imag
    _atom_type_scat_source
    'C' 'C' 0.0033 0.0016
                         'International Tables Vol C Tables 4.2.6.8 and 6.1.1.4'
    'H' 'H' 0.0000 0.0000
                         'International Tables Vol C Tables 4.2.6.8 and 6.1.1.4'
    'N' 'N' 0.0061 0.0033
                         'International Tables Vol C Tables 4.2.6.8 and 6.1.1.4'
    'O' 'O' 0.0106 0.0060
                         'International Tables Vol C Tables 4.2.6.8 and 6.1.1.4'
_computing_data_collection     'APEX2 (Bruker, 2005)'
_computing_cell_refinement     'SAINT (Bruker, 2005)'
_computing_data_reduction     'SAINT (Bruker, 2005)'
_computing_structure_solution     'SHELXS97 (Sheldrick, 2008)'
_computing_structure_refinement     'SHELXL97 (Sheldrick, 2008)'
_computing_molecular_graphics     'SHELXTL (Sheldrick, 2008)'
_computing_publication_material     'SHELXTL (Sheldrick, 2008)'
loop_
    _atom_site_type_symbol
    _atom_site_label
    _atom_site_fract_x
    _atom_site_fract_y
    _atom_site_fract_z
    _atom_site_U_iso_or_equiv
    _atom_site_adp_type
    _atom_site_calc_flag
    _atom_site_refinement_flags
    _atom_site_occupancy
    _atom_site_symmetry_multiplicity
    _atom_site_disorder_assembly
    _atom_site_disorder_group
    O O1 0.89232(10) 0.36614(11) 1.13048(7) 0.0566(4) Uani d . 1 1 . .
    O O2 0.91840(11) 0.19752(11) 1.20316(7) 0.0556(4) Uani d . 1 1 . .
    H H2 0.9475 0.2439 1.2395 0.083 Uiso calc R 1 1 . .
    O O3 0.74670(12) 0.28184(12) 0.82900(7) 0.0623(4) Uani d . 1 1 . .
    O O4 0.71741(11) 0.08686(12) 0.79668(7) 0.0619(4) Uani d . 1 1 . .
    H H4 0.7058 0.1124 0.7519 0.093 Uiso calc R 1 1 . .
    O O5 0.87147(10) 0.21216(11) 0.58878(6) 0.0513(3) Uani d . 1 1 . .
    H H5 0.8940 0.2100 0.6371 0.077 Uiso calc R 1 1 . .
    O O6 0.91991(11) 0.01904(12) 0.60066(7) 0.0624(4) Uani d . 1 1 . .
    O O7 0.79322(9) -0.10426(10) 0.23327(6) 0.0469(3) Uani d . 1 1 . .
    H H7 0.7969 -0.1689 0.2123 0.070 Uiso calc R 1 1 . .
    O O8 0.84624(11) -0.21541(11) 0.34327(7) 0.0577(4) Uani d . 1 1 . .
    N N1 0.75488(11) -0.01589(13) 1.02110(8) 0.0448(4) Uani d . 1 1 . .
    N N2 0.76208(10) 0.19983(11) 0.34879(7) 0.0357(3) Uani d . 1 1 . .
    N N3 1.06273(12) 0.77515(15) 0.25843(8) 0.0504(4) Uani d . 1 1 . .
    N N4 0.83365(12) 0.65049(16) -0.14945(8) 0.0520(4) Uani d . 1 1 . .
    N N5 0.51891(10) 0.82688(12) 0.16936(7) 0.0391(3) Uani d . 1 1 . .
    C C1 0.88290(13) 0.25840(16) 1.13706(9) 0.0403(4) Uani d . 1 1 . .
    C C2 0.82884(12) 0.17824(14) 1.06824(9) 0.0360(4) Uani d . 1 1 . .
    C C3 0.79903(13) 0.06220(15) 1.07946(9) 0.0412(4) Uani d . 1 1 . .
    H H3 0.8105 0.0371 1.1309 0.049 Uiso calc R 1 1 . .
    C C4 0.74003(12) 0.02231(15) 0.94810(9) 0.0399(4) Uani d . 1 1 . .
    H H4A 0.7118 -0.0317 0.9067 0.048 Uiso calc R 1 1 . .
    C C5 0.76425(12) 0.13790(15) 0.93021(9) 0.0365(4) Uani d . 1 1 . .
    C C6 0.80869(12) 0.21694(15) 0.99183(9) 0.0387(4) Uani d . 1 1 . .
    H H6 0.8249 0.2955 0.9819 0.046 Uiso calc R 1 1 . .
    C C7 0.74147(13) 0.17741(17) 0.84653(9) 0.0435(4) Uani d . 1 1 . .
    C C8 0.88248(12) 0.10611(15) 0.56092(9) 0.0387(4) Uani d . 1 1 . .
    C C9 0.84316(11) 0.10225(13) 0.47271(8) 0.0326(3) Uani d . 1 1 . .
    C C10 0.79689(12) 0.20178(14) 0.42774(9) 0.0341(3) Uani d . 1 1 . .
    H H10 0.7897 0.2724 0.4533 0.041 Uiso calc R 1 1 . .
    C C11 0.77338(12) 0.09854(14) 0.31231(9) 0.0351(4) Uani d . 1 1 . .
    H H11 0.7507 0.0980 0.2575 0.042 Uiso calc R 1 1 . .
    C C12 0.81732(11) -0.00551(13) 0.35251(8) 0.0333(3) Uani d . 1 1 . .
    C C13 0.85226(12) -0.00289(14) 0.43401(9) 0.0353(4) Uani d . 1 1 . .
    H H13 0.8818 -0.0715 0.4628 0.042 Uiso calc R 1 1 . .
    C C14 0.82183(12) -0.11939(14) 0.30945(9) 0.0365(4) Uani d . 1 1 . .
    C C15 1.05291(14) 0.66299(18) 0.23018(10) 0.0517(5) Uani d . 1 1 . .
    H H15 1.0778 0.5997 0.2656 0.062 Uiso calc R 1 1 . .
    C C16 1.00790(13) 0.63556(17) 0.15141(10) 0.0468(4) Uani d . 1 1 . .
    H H16 1.0007 0.5554 0.1348 0.056 Uiso calc R 1 1 . .
    C C17 0.97328(12) 0.72881(15) 0.09689(9) 0.0377(4) Uani d . 1 1 . .
    C C18 0.92417(12) 0.70293(16) 0.01128(9) 0.0380(4) Uani d . 1 1 . .
    C C19 0.88180(13) 0.58973(16) -0.01519(9) 0.0444(4) Uani d . 1 1 . .
    H H19 0.8830 0.5294 0.0209 0.053 Uiso calc R 1 1 . .
    C C20 0.83816(14) 0.56738(18) -0.09498(10) 0.0501(5) Uani d . 1 1 . .
    H H20 0.8107 0.4911 -0.1115 0.060 Uiso calc R 1 1 . .
    C C21 0.87225(15) 0.75957(19) -0.12476(10) 0.0557(5) Uani d . 1 1 . .
    H H21 0.8684 0.8187 -0.1622 0.067 Uiso calc R 1 1 . .
    C C22 0.91764(14) 0.78877(17) -0.04623(10) 0.0484(4) Uani d . 1 1 . .
    H H22 0.9439 0.8660 -0.0317 0.058 Uiso calc R 1 1 . .
    C C23 0.98663(14) 0.84544(17) 0.12672(10) 0.0505(5) Uani d . 1 1 . .
    H H23 0.9666 0.9110 0.0926 0.061 Uiso calc R 1 1 . .
    C C24 1.02949(15) 0.86454(18) 0.20685(11) 0.0553(5) Uani d . 1 1 . .
    H H24 1.0354 0.9435 0.2256 0.066 Uiso calc R 1 1 . .
    C C25 0.48131(13) 0.77880(15) 0.09709(9) 0.0407(4) Uani d . 1 1 . .
    H H25 0.4599 0.6985 0.0919 0.049 Uiso calc R 1 1 . .
    C C26 0.47296(12) 0.84300(14) 0.02999(9) 0.0376(4) Uani d . 1 1 . .
    H H26 0.4469 0.8057 -0.0191 0.045 Uiso calc R 1 1 . .
    C C27 0.50350(11) 0.96381(14) 0.03536(8) 0.0323(3) Uani d . 1 1 . .
    C C28 0.54147(13) 1.01290(15) 0.11086(9) 0.0438(4) Uani d . 1 1 . .
    H H28 0.5624 1.0933 0.1180 0.053 Uiso calc R 1 1 . .
    C C29 0.54790(13) 0.94206(16) 0.17488(9) 0.0444(4) Uani d . 1 1 . .
    H H29 0.5740 0.9767 0.2248 0.053 Uiso calc R 1 1 . .
loop_
    _atom_site_aniso_label
    _atom_site_aniso_U_11
    _atom_site_aniso_U_22
    _atom_site_aniso_U_33
    _atom_site_aniso_U_12
    _atom_site_aniso_U_13
    _atom_site_aniso_U_23
    O1 0.0855(9) 0.0374(7) 0.0412(7) -0.0112(6) 0.0149(6) -0.0045(6)
    O2 0.0860(9) 0.0441(7) 0.0262(6) -0.0050(6) 0.0065(6) -0.0053(5)
    O3 0.0973(11) 0.0522(9) 0.0348(7) -0.0113(7) 0.0198(7) 0.0069(6)
    O4 0.0973(10) 0.0599(9) 0.0235(6) -0.0126(7) 0.0148(6) -0.0025(6)
    O5 0.0793(9) 0.0441(7) 0.0249(6) 0.0074(6) 0.0109(6) -0.0062(5)
    O6 0.1012(10) 0.0483(8) 0.0291(6) 0.0213(7) 0.0123(6) 0.0055(6)
    O7 0.0818(9) 0.0287(6) 0.0277(6) -0.0007(5) 0.0160(6) -0.0037(5)
    O8 0.0974(10) 0.0319(7) 0.0366(7) 0.0155(6) 0.0147(7) 0.0028(5)
    N1 0.0630(9) 0.0356(8) 0.0315(8) -0.0053(6) 0.0110(7) -0.0003(6)
    N2 0.0488(8) 0.0287(7) 0.0277(7) 0.0007(6) 0.0111(6) 0.0008(5)
    N3 0.0596(9) 0.0583(10) 0.0293(8) 0.0016(8) 0.0105(7) -0.0065(7)
    N4 0.0595(9) 0.0672(11) 0.0277(8) 0.0081(8) 0.0129(7) -0.0009(8)
    N5 0.0472(8) 0.0396(8) 0.0284(7) 0.0025(6) 0.0104(6) 0.0056(6)
    C1 0.0531(10) 0.0393(10) 0.0283(8) -0.0024(8) 0.0141(7) -0.0041(7)
    C2 0.0427(9) 0.0362(9) 0.0284(8) 0.0006(7) 0.0114(7) -0.0014(7)
    C3 0.0583(10) 0.0381(9) 0.0255(8) 0.0010(8) 0.0125(7) 0.0009(7)
    C4 0.0486(9) 0.0390(9) 0.0286(8) -0.0021(7) 0.0092(7) -0.0044(7)
    C5 0.0425(9) 0.0409(9) 0.0250(8) -0.0014(7) 0.0104(7) -0.0001(7)
    C6 0.0487(9) 0.0363(9) 0.0313(9) -0.0033(7) 0.0141(7) 0.0013(7)
    C7 0.0491(10) 0.0525(11) 0.0278(9) -0.0062(8) 0.0119(7) 0.0005(8)
    C8 0.0488(9) 0.0392(10) 0.0271(8) 0.0020(7) 0.0121(7) -0.0024(7)
    C9 0.0404(8) 0.0315(8) 0.0256(8) 0.0001(6) 0.0112(6) -0.0005(6)
    C10 0.0441(9) 0.0297(8) 0.0288(8) -0.0016(7) 0.0131(7) -0.0032(6)
    C11 0.0473(9) 0.0323(8) 0.0241(8) -0.0019(7) 0.0106(6) -0.0005(6)
    C12 0.0420(8) 0.0290(8) 0.0278(8) -0.0015(6) 0.0110(6) -0.0020(6)
    C13 0.0464(9) 0.0305(8) 0.0267(8) 0.0030(7) 0.0100(7) 0.0022(6)
    C14 0.0489(9) 0.0304(9) 0.0284(8) 0.0010(7) 0.0113(7) -0.0006(6)
    C15 0.0652(12) 0.0530(12) 0.0299(9) 0.0009(9) 0.0080(8) 0.0027(8)
    C16 0.0588(11) 0.0435(10) 0.0340(9) -0.0013(8) 0.0112(8) -0.0023(8)
    C17 0.0393(8) 0.0444(10) 0.0292(8) 0.0030(7) 0.0116(7) -0.0020(7)
    C18 0.0388(8) 0.0477(10) 0.0279(8) 0.0066(7) 0.0119(7) 0.0006(7)
    C19 0.0513(10) 0.0498(11) 0.0298(9) 0.0020(8) 0.0114(7) 0.0000(7)
    C20 0.0586(11) 0.0560(12) 0.0330(9) 0.0013(9) 0.0129(8) -0.0066(8)
    C21 0.0693(13) 0.0634(13) 0.0351(10) 0.0069(10) 0.0190(9) 0.0098(9)
    C22 0.0583(11) 0.0500(11) 0.0370(10) 0.0004(8) 0.0166(8) 0.0020(8)
    C23 0.0645(11) 0.0435(11) 0.0372(10) 0.0082(9) 0.0097(8) 0.0006(8)
    C24 0.0693(12) 0.0499(11) 0.0409(11) 0.0036(9) 0.0119(9) -0.0121(9)
    C25 0.0529(10) 0.0320(9) 0.0353(9) -0.0008(7) 0.0130(8) 0.0026(7)
    C26 0.0496(9) 0.0319(9) 0.0276(8) -0.0005(7) 0.0088(7) -0.0018(7)
    C27 0.0361(8) 0.0317(8) 0.0268(8) 0.0015(6) 0.0080(6) 0.0016(6)
    C28 0.0607(11) 0.0354(9) 0.0306(9) -0.0111(8) 0.0104(8) -0.0024(7)
    C29 0.0583(10) 0.0442(10) 0.0258(8) -0.0061(8) 0.0086(7) -0.0013(7)
_geom_special_details
;
All e.s.d.'s (except the e.s.d. in the dihedral angle between two l.s. planes)
are estimated using the full covariance matrix. The cell e.s.d.'s are taken
into account individually in the estimation of e.s.d.'s in distances, angles
and torsion angles; correlations between e.s.d.'s in cell parameters are only
used when they are defined by crystal symmetry. An approximate (isotropic)
treatment of cell e.s.d.'s is used for estimating e.s.d.'s involving l.s.
planes.
;
loop_
    _geom_bond_atom_site_label_1
    _geom_bond_atom_site_label_2
    _geom_bond_site_symmetry_2
    _geom_bond_distance
    _geom_bond_publ_flag
    O1 C1 . 1.209(2) ?
    O2 C1 . 1.310(2) ?
    O2 H2 . 0.8200 ?
    O3 C7 . 1.206(2) ?
    O4 C7 . 1.311(2) ?
    O4 H4 . 0.8200 ?
    O5 C8 . 1.3063(19) ?
    O5 H5 . 0.8200 ?
    O6 C8 . 1.2049(19) ?
    O7 C14 . 1.3056(18) ?
    O7 H7 . 0.8200 ?
    O8 C14 . 1.2129(19) ?
    N1 C4 . 1.333(2) ?
    N1 C3 . 1.335(2) ?
    N2 C11 . 1.3370(19) ?
    N2 C10 . 1.3391(19) ?
    N3 C24 . 1.326(2) ?
    N3 C15 . 1.330(2) ?
    N4 C21 . 1.331(2) ?
    N4 C20 . 1.333(2) ?
    N5 C29 . 1.328(2) ?
    N5 C25 . 1.337(2) ?
    C1 C2 . 1.498(2) ?
    C2 C6 . 1.380(2) ?
    C2 C3 . 1.384(2) ?
    C3 H3 . 0.9300 ?
    C4 C5 . 1.388(2) ?
    C4 H4A . 0.9300 ?
    C5 C6 . 1.380(2) ?
    C5 C7 . 1.500(2) ?
    C6 H6 . 0.9300 ?
    C8 C9 . 1.496(2) ?
    C9 C10 . 1.385(2) ?
    C9 C13 . 1.386(2) ?
    C10 H10 . 0.9300 ?
    C11 C12 . 1.383(2) ?
    C11 H11 . 0.9300 ?
    C12 C13 . 1.383(2) ?
    C12 C14 . 1.494(2) ?
    C13 H13 . 0.9300 ?
    C15 C16 . 1.375(2) ?
    C15 H15 . 0.9300 ?
    C16 C17 . 1.391(2) ?
    C16 H16 . 0.9300 ?
    C17 C23 . 1.385(2) ?
    C17 C18 . 1.486(2) ?
    C18 C22 . 1.388(2) ?
    C18 C19 . 1.394(2) ?
    C19 C20 . 1.379(2) ?
    C19 H19 . 0.9300 ?
    C20 H20 . 0.9300 ?
    C21 C22 . 1.376(2) ?
    C21 H21 . 0.9300 ?
    C22 H22 . 0.9300 ?
    C23 C24 . 1.378(2) ?
    C23 H23 . 0.9300 ?
    C24 H24 . 0.9300 ?
    C25 C26 . 1.377(2) ?
    C25 H25 . 0.9300 ?
    C26 C27 . 1.394(2) ?
    C26 H26 . 0.9300 ?
    C27 C28 . 1.391(2) ?
    C27 C27 3_675 1.484(3) ?
    C28 C29 . 1.376(2) ?
    C28 H28 . 0.9300 ?
    C29 H29 . 0.9300 ?
loop_
    _geom_angle_atom_site_label_1
    _geom_angle_atom_site_label_2
    _geom_angle_atom_site_label_3
    _geom_angle_site_symmetry_1
    _geom_angle_site_symmetry_3
    _geom_angle
    _geom_angle_publ_flag
    C1 O2 H2 . . 109.5 ?
    C7 O4 H4 . . 109.5 ?
    C8 O5 H5 . . 109.5 ?
    C14 O7 H7 . . 109.5 ?
    C4 N1 C3 . . 116.65(14) ?
    C11 N2 C10 . . 118.70(13) ?
    C24 N3 C15 . . 117.42(15) ?
    C21 N4 C20 . . 117.81(15) ?
    C29 N5 C25 . . 117.28(13) ?
    O1 C1 O2 . . 125.29(15) ?
    O1 C1 C2 . . 122.74(15) ?
    O2 C1 C2 . . 111.97(14) ?
    C6 C2 C3 . . 117.94(15) ?
    C6 C2 C1 . . 121.12(15) ?
    C3 C2 C1 . . 120.93(14) ?
    N1 C3 C2 . . 124.09(15) ?
    N1 C3 H3 . . 118.0 ?
    C2 C3 H3 . . 118.0 ?
    N1 C4 C5 . . 123.85(15) ?
    N1 C4 H4A . . 118.1 ?
    C5 C4 H4A . . 118.1 ?
    C6 C5 C4 . . 118.04(14) ?
    C6 C5 C7 . . 120.54(15) ?
    C4 C5 C7 . . 121.41(14) ?
    C2 C6 C5 . . 119.35(15) ?
    C2 C6 H6 . . 120.3 ?
    C5 C6 H6 . . 120.3 ?
    O3 C7 O4 . . 125.04(15) ?
    O3 C7 C5 . . 122.25(16) ?
    O4 C7 C5 . . 112.70(15) ?
    O6 C8 O5 . . 124.79(15) ?
    O6 C8 C9 . . 122.28(15) ?
    O5 C8 C9 . . 112.93(14) ?
    C10 C9 C13 . . 118.32(14) ?
    C10 C9 C8 . . 121.67(14) ?
    C13 C9 C8 . . 120.00(13) ?
    N2 C10 C9 . . 122.28(14) ?
    N2 C10 H10 . . 118.9 ?
    C9 C10 H10 . . 118.9 ?
    N2 C11 C12 . . 122.87(14) ?
    N2 C11 H11 . . 118.6 ?
    C12 C11 H11 . . 118.6 ?
    C13 C12 C11 . . 117.97(14) ?
    C13 C12 C14 . . 120.78(14) ?
    C11 C12 C14 . . 121.17(13) ?
    C12 C13 C9 . . 119.84(14) ?
    C12 C13 H13 . . 120.1 ?
    C9 C13 H13 . . 120.1 ?
    O8 C14 O7 . . 124.97(15) ?
    O8 C14 C12 . . 121.98(14) ?
    O7 C14 C12 . . 113.00(13) ?
    N3 C15 C16 . . 123.54(17) ?
    N3 C15 H15 . . 118.2 ?
    C16 C15 H15 . . 118.2 ?
    C15 C16 C17 . . 119.38(17) ?
    C15 C16 H16 . . 120.3 ?
    C17 C16 H16 . . 120.3 ?
    C23 C17 C16 . . 116.58(15) ?
    C23 C17 C18 . . 122.40(15) ?
    C16 C17 C18 . . 121.02(15) ?
    C22 C18 C19 . . 116.55(15) ?
    C22 C18 C17 . . 122.44(16) ?
    C19 C18 C17 . . 121.01(15) ?
    C20 C19 C18 . . 119.88(17) ?
    C20 C19 H19 . . 120.1 ?
    C18 C19 H19 . . 120.1 ?
    N4 C20 C19 . . 122.77(18) ?
    N4 C20 H20 . . 118.6 ?
    C19 C20 H20 . . 118.6 ?
    N4 C21 C22 . . 122.94(17) ?
    N4 C21 H21 . . 118.5 ?
    C22 C21 H21 . . 118.5 ?
    C21 C22 C18 . . 120.04(18) ?
    C21 C22 H22 . . 120.0 ?
    C18 C22 H22 . . 120.0 ?
    C24 C23 C17 . . 120.18(17) ?
    C24 C23 H23 . . 119.9 ?
    C17 C23 H23 . . 119.9 ?
    N3 C24 C23 . . 122.84(18) ?
    N3 C24 H24 . . 118.6 ?
    C23 C24 H24 . . 118.6 ?
    N5 C25 C26 . . 122.83(15) ?
    N5 C25 H25 . . 118.6 ?
    C26 C25 H25 . . 118.6 ?
    C25 C26 C27 . . 120.19(14) ?
    C25 C26 H26 . . 119.9 ?
    C27 C26 H26 . . 119.9 ?
    C28 C27 C26 . . 116.31(14) ?
    C28 C27 C27 . 3_675 121.69(17) ?
    C26 C27 C27 . 3_675 122.00(17) ?
    C29 C28 C27 . . 119.75(15) ?
    C29 C28 H28 . . 120.1 ?
    C27 C28 H28 . . 120.1 ?
    N5 C29 C28 . . 123.63(15) ?
    N5 C29 H29 . . 118.2 ?
    C28 C29 H29 . . 118.2 ?
loop_
    _geom_hbond_atom_site_label_D
    _geom_hbond_atom_site_label_H
    _geom_hbond_atom_site_label_A
    _geom_hbond_site_symmetry_A
    _geom_hbond_distance_DH
    _geom_hbond_distance_HA
    _geom_hbond_distance_DA
    _geom_hbond_angle_DHA
    O2 H2 N5 2_646 0.82 1.80 2.5928(17) 161.9
    O4 H4 N4 2_645 0.82 1.79 2.6037(18) 171.5
    O5 H5 N3 3_766 0.82 1.78 2.5956(17) 172.6
    O7 H7 N2 2_645 0.82 1.83 2.5862(16) 152.0
data_global
_journal_date_recd_electronic     2011-06-20
_journal_date_accepted     2011-07-07
_journal_name_full     'Acta Crystallographica, Section E'
_journal_year     2011
_journal_volume     67
_journal_issue      8
_journal_page_first     o2033
_journal_page_last     o2033
_journal_paper_category     QO
_journal_coeditor_code     BX2358
_publ_contact_author_name     'Prof. Qian-Feng Zhang'
_publ_contact_author_address
;
 Institute of Molecular Engineering and Applied Chemsitry
 Anhui University of Technology
 Ma'anshan, Anhui 243002,
 People's Republic of China
;
_publ_contact_author_email     'zhangqf@cczu.edu.cn'
_publ_contact_author_fax     '86 555 2312041'
_publ_contact_author_phone     '86 555 2311059'
_publ_section_title
;
4,4'-Bipyridine--pyridine-3,5-dicarboxylic acid (3/4)
;
loop_
    _publ_author_name
    _publ_author_address
    'Sheng-Bo Liu'
; Institute of Molecular Engineering and Applied Chemsitry
 Anhui University of Technology
 Ma'anshan, Anhui 243002,
 People's Republic of China
;
    'Chao Xu'
; Institute of Molecular Engineering and Applied Chemsitry
 Anhui University of Technology
 Ma'anshan, Anhui 243002,
 People's Republic of China
;
    'Taike Duan'
; Institute of Molecular Engineering and Applied Chemsitry
 Anhui University of Technology
 Ma'anshan, Anhui 243002,
 People's Republic of China
;
    'Qun Chen'
; Department of Applied Chemistry,
 School of Petrochemical Engineering,
  Changzhou University, Jiangsu 213164,
 People's Republic of China
;
    'Qian-Feng Zhang'
; Institute of Molecular Engineering and Applied Chemsitry
 Anhui University of Technology
 Ma'anshan, Anhui 243002,
 People's Republic of China
 and
        Department of Applied Chemistry,
 School of Petrochemical Engineering,
  Changzhou University, Jiangsu 213164,
 People's Republic of China
;
