# Supplementary material for: 4,4′-Bipyridine–pyridine-3,5-dicarb­oxy­lic acid (3/4)
Source: Acta Crystallogr Sect E Struct Rep Online. 2011 Jul 13;67(Pt 8):o2033. doi: 10.1107/S160053681102719X (PMC3213482; doi:10.1107/S160053681102719X)
Supplement: Supplementary file 2 [file e-67-o2033-Isup2.hkl]

# 
# h,k,l, Fc-squared, Fo-squared, sigma(Fo-squared) and status flag 
# 
data_I
_shelx_title ' P21n in P2(1)/n' 
_shelx_refln_list_code          4 
_shelx_F_calc_maximum      456.04 
_exptl_crystal_F_000      1180.00 
_reflns_d_resolution_high  0.7694 
 
loop_ 
 _symmetry_equiv_pos_as_xyz 
 'x, y, z' 
 '-x+1/2, y+1/2, -z+1/2' 
 '-x, -y, -z' 
 'x-1/2, -y-1/2, z-1/2' 
 
_cell_length_a    13.8461 
_cell_length_b    11.0564 
_cell_length_c    18.1060 
_cell_angle_alpha  90.000 
_cell_angle_beta  110.511 
_cell_angle_gamma  90.000 
 
_shelx_F_squared_multiplier     1.000 
 
loop_ 
 _refln_index_h 
 _refln_index_k 
 _refln_index_l 
 _refln_F_squared_calc 
 _refln_F_squared_meas 
 _refln_F_squared_sigma 
 _refln_observed_status 
   2   0   0     1738.22     1714.67     18.05 o 
   4   0   0     6652.02     6771.27     66.33 o 
   6   0   0        9.71        6.88      2.60 o 
   8   0   0      641.36      743.82     14.79 o 
  10   0   0       86.59       98.79      7.85 o 
  12   0   0      137.24      114.00      9.11 o 
  14   0   0       62.97       42.90      8.82 o 
  16   0   0       23.11       36.60     12.85 o 
   1   1   0      684.89      627.30      7.36 o 
   2   1   0     2356.32     2288.93     18.94 o 
   3   1   0    16498.55    16227.93    112.67 o 
   4   1   0      499.36      502.22      6.90 o 
   5   1   0       39.48       38.47      2.32 o 
   6   1   0        0.09       -0.66      1.45 o 
   7   1   0      575.31      619.27      8.73 o 
   8   1   0      700.99      674.74     11.18 o 
   9   1   0       37.13       34.11      3.28 o 
  10   1   0       16.74       16.57      3.01 o 
  11   1   0        8.89       16.52      3.56 o 
  12   1   0        8.58       10.39      3.46 o 
  13   1   0        1.85        4.18      4.13 o 
  14   1   0       81.74       76.51      8.52 o 
  15   1   0        0.01        5.80      6.57 o 
  16   1   0       26.71       21.49      7.95 o 
   0   2   0    16323.27    15942.63    231.63 o 
   1   2   0    19622.12    18682.85    130.69 o 
   2   2   0     3130.36     2930.08     22.58 o 
   3   2   0     1625.95     1565.24     13.17 o 
   4   2   0      469.29      401.26      8.32 o 
   5   2   0       28.50       22.20      1.87 o 
   6   2   0      119.57      142.04      3.87 o 
   7   2   0      130.55      117.48      5.15 o 
   8   2   0       67.86       74.32      4.70 o 
   9   2   0      121.02      128.55      5.45 o 
  10   2   0        5.23        4.83      2.65 o 
  11   2   0      100.08      109.16      5.60 o 
  12   2   0        0.50       -0.87      2.65 o 
  13   2   0        6.65        8.70      4.49 o 
  14   2   0        0.18        3.63      5.09 o 
  15   2   0        0.03        7.39      6.84 o 
  16   2   0        0.10        2.72      7.29 o 
   2   3   0      288.54      231.67      3.54 o 
   3   3   0     1776.83     1674.93     14.99 o 
   4   3   0     3660.20     3603.13     29.09 o 
   5   3   0      314.18      288.55      5.91 o 
   6   3   0       52.23       55.30      2.96 o 
   7   3   0      220.03      224.26      5.46 o 
   8   3   0      387.20      382.70      8.55 o 
   9   3   0       30.61       42.93      4.96 o 
  10   3   0       74.04       84.78      5.39 o 
  11   3   0       53.99       51.49      5.83 o 
  12   3   0        7.71        8.49      3.26 o 
  13   3   0        8.44       16.75      4.54 o 
  14   3   0       83.86       86.94      8.40 o 
  15   3   0        0.36        9.66      6.43 o 
  16   3   0       14.07       25.29      8.43 o 
   0   4   0     1534.89     1653.44     19.31 o 
   2   4   0       25.35       25.74      1.52 o 
   3   4   0        1.06        2.73      1.08 o 
   4   4   0      252.99      249.97      6.06 o 
   5   4   0      608.58      615.90     12.30 o 
   6   4   0      867.23      874.84     13.67 o 
   7   4   0      119.37      140.17      5.31 o 
   8   4   0        2.80        3.23      2.40 o 
   9   4   0       50.59       62.58      4.52 o 
  10   4   0      126.26      129.95      6.90 o 
  11   4   0       34.75       40.05      4.67 o 
  12   4   0        5.06        7.32      3.72 o 
  13   4   0       16.89       23.39      5.63 o 
  14   4   0        4.82       11.38      5.12 o 
  15   4   0        6.74        8.96      6.17 o 
  16   4   0       25.56        8.24      7.08 o 
   1   5   0      852.06      803.89      9.46 o 
   2   5   0       47.15       48.01      2.13 o 
   3   5   0     5210.14     5771.52     41.94 o 
   4   5   0       64.80       59.06      2.88 o 
   5   5   0     1491.71     1507.86     15.20 o 
   6   5   0      111.34      106.94      4.78 o 
   7   5   0       44.00       51.90      3.90 o 
   8   5   0       55.51       60.98      4.35 o 
   9   5   0       36.26       27.31      3.73 o 
  10   5   0      152.50      154.04      7.14 o 
  11   5   0       57.18       53.21      5.19 o 
  12   5   0        2.47        7.09      3.89 o 
  13   5   0        0.55        0.74      4.71 o 
  14   5   0       86.09       94.30      8.48 o 
  15   5   0       29.88       29.26     13.76 o 
   0   6   0      460.14      532.39      8.81 o 
   1   6   0      929.18      888.24      9.22 o 
   2   6   0     1017.45     1051.19     11.64 o 
   3   6   0      487.44      499.83      6.98 o 
   4   6   0     1151.86     1302.15     13.68 o 
   5   6   0      219.55      212.25      6.06 o 
   6   6   0        5.12        5.73      2.32 o 
   7   6   0      108.35      112.48      5.27 o 
   8   6   0        0.03        2.04      2.54 o 
   9   6   0      453.21      492.22     13.32 o 
  10   6   0      107.67      123.16      8.40 o 
  11   6   0       44.14       46.35      6.52 o 
  12   6   0      318.95      315.53     21.62 o 
  13   6   0        0.03        5.79      4.92 o 
  14   6   0       26.80       14.56      6.89 o 
  15   6   0        0.11       -3.23      5.88 o 
   1   7   0      412.15      434.38      7.79 o 
   2   7   0      115.79      145.69      4.78 o 
   3   7   0      492.93      499.23     10.70 o 
   4   7   0       55.04       73.15      4.15 o 
   5   7   0       63.53       70.58      4.98 o 
   6   7   0      531.70      559.34     13.89 o 
   7   7   0      116.31      128.04      8.01 o 
   8   7   0        2.64        2.73      3.12 o 
   9   7   0       14.80       15.42      3.86 o 
  10   7   0       70.50       78.86      6.47 o 
  11   7   0        1.46        5.25      4.18 o 
  12   7   0       65.01       62.60     10.01 o 
  13   7   0        5.15        8.32      4.89 o 
  14   7   0       15.42       12.34      6.12 o 
   0   8   0      288.79      282.04     11.91 o 
   1   8   0      124.36      129.00      6.63 o 
   2   8   0        0.25        1.12      2.98 o 
   3   8   0      286.18      316.93      8.73 o 
   4   8   0      105.82       96.81      5.61 o 
   5   8   0       45.51       49.39      5.20 o 
   6   8   0       41.86       42.82      5.05 o 
   7   8   0        4.77        5.61      5.01 o 
   8   8   0      131.05      138.69      7.60 o 
   9   8   0        3.29        9.84      3.78 o 
  10   8   0        0.05        3.68      4.11 o 
  11   8   0      115.34      136.53      9.53 o 
  12   8   0        4.31        9.29      8.26 o 
  13   8   0        5.40        4.67      5.89 o 
   1   9   0     1125.50     1180.90     37.69 o 
   2   9   0        4.29        8.75      3.95 o 
   3   9   0     1141.28     1174.35     21.02 o 
   4   9   0      363.46      378.55     14.70 o 
   5   9   0       50.00       50.17      6.34 o 
   6   9   0       93.27       90.70     10.06 o 
   7   9   0        2.23       -3.87      3.87 o 
   8   9   0       95.88      104.58      7.91 o 
   9   9   0       33.76       38.81      9.89 o 
  10   9   0        2.13        5.28      4.69 o 
  11   9   0        3.84        7.17      5.14 o 
  12   9   0        0.55        6.67      5.76 o 
  13   9   0       15.22        9.32      6.00 o 
   0  10   0     1409.32     1396.89     37.34 o 
   1  10   0      444.65      406.44     13.48 o 
   2  10   0     1441.29     1416.13     33.19 o 
   3  10   0      325.11      328.70     17.80 o 
   4  10   0      151.28      154.96     11.85 o 
   5  10   0      448.59      468.15     16.57 o 
   6  10   0      167.04      163.76     12.39 o 
   7  10   0       76.93       85.03     10.71 o 
   8  10   0       37.78       25.26      5.73 o 
   9  10   0       27.82       24.22      8.18 o 
  10  10   0        9.84        4.41      4.95 o 
  11  10   0       33.79       46.76      9.92 o 
  12  10   0        2.85        7.35      5.90 o 
   1  11   0       95.31       99.15      9.35 o 
   2  11   0        8.19       14.03      5.74 o 
   3  11   0       12.15        4.10      5.79 o 
   4  11   0        1.10        6.60      5.12 o 
   5  11   0       28.95       15.93      5.88 o 
   6  11   0       69.46       67.67     10.37 o 
   7  11   0       79.98       69.43     14.80 o 
   8  11   0        0.05        4.77      5.58 o 
   9  11   0        3.39       -1.02      6.33 o 
  10  11   0       20.08       30.62      7.26 o 
   0  12   0       86.82       82.75     15.58 o 
   1  12   0       53.86       47.14      9.33 o 
   2  12   0        0.01       -0.37      7.59 o 
   3  12   0       85.23       89.19      9.50 o 
   4  12   0        5.88        8.73      5.82 o 
   5  12   0        0.39        3.79      5.97 o 
   6  12   0       16.89       13.25      7.31 o 
   7  12   0      169.91      180.40     15.08 o 
   8  12   0        0.37       -7.20      7.20 o 
   9  12   0        0.89        1.56      7.59 o 
   1  13   0       45.28       32.58      9.01 o 
   2  13   0        2.24       -2.15     11.58 o 
   3  13   0        5.17        3.90      6.37 o 
   4  13   0       16.18       17.91     12.46 o 
   5  13   0        3.69       -7.79      7.79 o 
   6  13   0       70.70      110.01     15.38 o 
   7  13   0       17.70       17.52      9.93 o 
   0  14   0      124.76      110.98     19.67 o 
   1  14   0        8.78        7.82     10.12 o 
   2  14   0        1.49       -0.99      7.24 o 
   3  14   0       49.93       47.12     10.20 o 
 -17   0   1        2.71       -9.35      9.35 o 
 -15   0   1        0.77        4.67     10.71 o 
 -13   0   1       67.45       74.46      8.34 o 
 -11   0   1       14.17        7.00      4.47 o 
  -9   0   1      188.74      184.52     10.48 o 
  -7   0   1     2180.02     2368.30     31.64 o 
  -5   0   1       25.14       33.95      3.20 o 
  -3   0   1      750.33      743.96     10.38 o 
  -1   0   1     2532.38     2447.05     54.13 o 
   1   0   1      826.37      796.48     10.57 o 
   3   0   1     1126.82     1146.96     12.77 o 
   5   0   1     3357.49     3328.29     36.22 o 
   7   0   1       78.13       63.94      5.69 o 
   9   0   1      333.88      313.08     11.48 o 
  11   0   1      939.68      947.17     22.33 o 
  13   0   1        0.12       -0.34      5.42 o 
  15   0   1        2.57        6.28      7.71 o 
 -17   1   1        0.04       -2.14      9.54 o 
 -16   1   1       15.72       13.22      7.80 o 
 -15   1   1      135.32      132.63     14.05 o 
 -14   1   1       52.47       58.91      7.30 o 
 -13   1   1      147.25      151.83      8.15 o 
 -12   1   1       19.91       17.42      3.69 o 
 -11   1   1        0.06       -1.35      2.73 o 
 -10   1   1       20.40       26.54      4.13 o 
  -9   1   1      496.64      478.51      8.20 o 
  -8   1   1      282.72      312.63      6.56 o 
  -7   1   1        3.76        1.76      1.66 o 
  -6   1   1     3259.57     3111.05     26.67 o 
  -5   1   1        4.28        0.85      1.36 o 
  -4   1   1    87887.77    83616.91    548.75 o 
  -3   1   1    12931.18    12721.24     78.49 o 
  -2   1   1     1714.40     1564.66     14.15 o 
  -1   1   1       87.00       70.55      1.71 o 
   1   1   1        0.29        2.45      1.12 o 
   2   1   1     2781.18     2537.36     20.75 o 
   3   1   1      319.68      291.48      6.71 o 
   4   1   1      570.69      606.33      8.19 o 
   5   1   1      584.65      518.65      7.52 o 
   6   1   1      131.86      122.59      3.69 o 
   7   1   1      528.75      481.46      7.55 o 
   8   1   1       16.18        8.96      2.23 o 
   9   1   1      393.81      373.99      8.09 o 
  10   1   1       59.60       44.48      3.91 o 
  11   1   1        0.01        0.91      2.43 o 
  12   1   1        0.88        4.03      2.88 o 
  13   1   1       10.21        7.26      4.45 o 
  14   1   1        2.77       11.53      5.20 o 
  15   1   1        2.14        2.96      5.71 o 
  16   1   1        4.77       14.15      6.60 o 
 -16   2   1        4.97        5.45      7.10 o 
 -15   2   1       20.16       33.71      9.37 o 
 -14   2   1       22.27       34.62      6.41 o 
 -13   2   1        0.65        6.42      3.88 o 
 -12   2   1       11.99       12.66      3.22 o 
 -11   2   1       28.01       23.86      3.71 o 
 -10   2   1      521.78      524.98     10.06 o 
  -9   2   1       25.85       29.71      3.37 o 
  -8   2   1       33.87       41.18      3.08 o 
  -7   2   1        1.37        6.61      1.84 o 
  -6   2   1      827.67      715.13      8.91 o 
  -5   2   1        4.51        3.62      1.41 o 
  -4   2   1     1043.04     1080.02     10.69 o 
  -3   2   1        0.24        0.86      1.32 o 
  -2   2   1       20.97       11.25      1.16 o 
  -1   2   1    13475.70    13427.33     96.01 o 
   0   2   1    16510.59    15894.99    118.58 o 
   1   2   1     4550.06     4601.12     30.43 o 
   2   2   1      371.19      299.85      4.84 o 
   3   2   1       94.47       89.51      2.77 o 
   4   2   1     1373.55     1367.00     14.92 o 
   5   2   1     1456.09     1325.30     14.10 o 
   6   2   1     1463.09     1432.92     15.66 o 
   7   2   1      448.25      452.01      9.55 o 
   8   2   1      115.88      133.20      5.08 o 
   9   2   1      317.02      328.41      7.58 o 
  10   2   1      202.10      223.35      8.83 o 
  11   2   1      202.92      187.78      6.81 o 
  12   2   1        1.05        1.00      2.71 o 
  13   2   1      112.46      116.27      7.37 o 
  14   2   1       40.21       41.71     10.36 o 
  15   2   1       23.53       21.10      6.25 o 
  16   2   1        2.70       10.77      6.87 o 
 -16   3   1        0.88       -2.10      7.13 o 
 -15   3   1        6.09        9.88      6.95 o 
 -14   3   1       22.83        8.48      6.10 o 
 -13   3   1        0.80        0.53      3.67 o 
 -12   3   1       78.91       86.01      6.40 o 
 -11   3   1       14.35       17.33      3.58 o 
 -10   3   1      163.00      157.33      7.29 o 
  -9   3   1      454.78      426.37      9.52 o 
  -8   3   1      381.61      375.28      8.03 o 
  -7   3   1      100.85      110.20      4.17 o 
  -6   3   1       59.06       53.35      2.98 o 
  -5   3   1      991.21     1098.88     11.88 o 
  -4   3   1       61.53       67.39      2.68 o 
  -3   3   1      982.63      973.83      9.39 o 
  -2   3   1      174.71      175.61      2.92 o 
  -1   3   1      924.43      829.25      7.39 o 
   0   3   1      713.49      686.13      6.31 o 
   2   3   1     4766.62     4573.55     31.29 o 
   3   3   1      152.19      173.56      3.67 o 
   4   3   1       69.41       69.13      3.20 o 
   5   3   1      917.54     1034.72     14.37 o 
   6   3   1     2293.38     2311.74     21.08 o 
   7   3   1       12.02        7.72      2.29 o 
   8   3   1      308.17      301.26     12.18 o 
   9   3   1       16.28       15.72      2.97 o 
  10   3   1       28.35       34.68      4.02 o 
  11   3   1      159.96      180.23      7.03 o 
  12   3   1        8.20        8.40      3.33 o 
  13   3   1       35.47       33.51      5.71 o 
  14   3   1        0.02       -1.37      4.69 o 
  15   3   1       16.38       12.99      6.41 o 
  16   3   1       33.28       18.43      6.74 o 
 -16   4   1        1.38        6.73      7.44 o 
 -15   4   1        3.24        4.46      8.18 o 
 -14   4   1       20.08       24.54      6.00 o 
 -13   4   1       81.54       78.92      6.67 o 
 -12   4   1       25.23       14.59      3.78 o 
 -11   4   1        0.62       -2.34      2.79 o 
 -10   4   1      280.64      258.83      8.93 o 
  -9   4   1      255.85      271.66      7.91 o 
  -8   4   1      151.76      173.60      6.20 o 
  -7   4   1      838.34      932.74     12.68 o 
  -6   4   1      741.49      736.79     12.54 o 
  -5   4   1       43.60       50.97      2.85 o 
  -4   4   1       55.63       43.27      2.29 o 
  -3   4   1      151.27      128.97      2.96 o 
  -2   4   1     1140.06     1062.62     10.33 o 
  -1   4   1     1048.56     1221.65     10.49 o 
   0   4   1     1192.19     1219.12     10.26 o 
   1   4   1     2456.59     2363.90     16.91 o 
   2   4   1      137.61      163.71      3.27 o 
   3   4   1       25.03       18.16      1.82 o 
   4   4   1      178.49      180.31      4.80 o 
   5   4   1      381.46      401.35      7.23 o 
   6   4   1     1329.38     1262.14     15.15 o 
   7   4   1      143.11      148.25      5.55 o 
   8   4   1      354.45      391.24      8.73 o 
   9   4   1       26.68       33.86      3.82 o 
  10   4   1      141.93      153.81      6.57 o 
  11   4   1        0.18        0.80      2.75 o 
  12   4   1       31.37       31.78      4.55 o 
  13   4   1       17.38       18.37      5.36 o 
  14   4   1       29.21       20.17      5.65 o 
  15   4   1        4.33       10.89     10.74 o 
 -15   5   1        6.34        6.96     12.56 o 
 -14   5   1       78.94      103.59      9.25 o 
 -13   5   1       23.80       25.53      5.67 o 
 -12   5   1       48.20       55.11      6.02 o 
 -11   5   1        0.00        1.41      3.07 o 
 -10   5   1       49.12       47.44      4.79 o 
  -9   5   1        0.36        2.68      3.08 o 
  -8   5   1       53.29       56.11      4.70 o 
  -7   5   1       46.03       48.31      3.60 o 
  -6   5   1      763.75      833.56     11.07 o 
  -5   5   1       20.51        8.53      2.07 o 
  -4   5   1       24.88       33.45      2.11 o 
  -3   5   1      229.30      222.58      4.23 o 
  -2   5   1      442.13      455.81      7.05 o 
  -1   5   1       15.04       22.68      1.44 o 
   0   5   1      561.59      610.86      6.46 o 
   1   5   1      665.60      704.67      7.24 o 
   2   5   1       39.78       36.03      1.98 o 
   3   5   1     1452.07     1605.72     15.63 o 
   4   5   1      240.92      215.68      4.81 o 
   5   5   1     1013.77     1016.95     14.43 o 
   6   5   1      151.68      145.95      5.90 o 
   7   5   1       60.70       51.97      4.33 o 
   8   5   1      434.12      442.22      9.44 o 
   9   5   1      301.93      333.88      8.72 o 
  10   5   1       16.41       14.54      3.28 o 
  11   5   1       49.01       59.91      5.22 o 
  12   5   1       28.22       26.95      4.83 o 
  13   5   1        1.48        2.09      4.35 o 
  14   5   1       41.61       44.52      6.85 o 
  15   5   1        6.57        4.01      5.65 o 
 -15   6   1        9.66       18.00      7.96 o 
 -14   6   1       40.99       42.60      7.10 o 
 -13   6   1       22.05       13.08      5.47 o 
 -12   6   1       29.85       38.49      6.17 o 
 -11   6   1        5.33        8.96      3.65 o 
 -10   6   1        0.98        1.94      3.12 o 
  -9   6   1       26.86       27.01      4.58 o 
  -8   6   1       67.10       60.22      4.79 o 
  -7   6   1       11.23       11.97      3.38 o 
  -6   6   1      164.47      140.61      6.50 o 
  -5   6   1       19.26       24.74      2.61 o 
  -4   6   1       54.65       49.70      2.81 o 
  -3   6   1      146.51      154.19      4.22 o 
  -2   6   1      348.60      355.66      5.35 o 
  -1   6   1      453.87      478.55      7.00 o 
   0   6   1      891.50      900.66      9.21 o 
   1   6   1      518.63      572.00      7.38 o 
   2   6   1     2396.24     2607.50     23.29 o 
   3   6   1       38.19       35.13      2.49 o 
   4   6   1      212.89      217.37      5.79 o 
   5   6   1       48.78       52.65      3.36 o 
   6   6   1      128.72      123.12      6.13 o 
   7   6   1        2.63        4.64      2.65 o 
   8   6   1      273.89      296.88      7.72 o 
   9   6   1       16.52       16.63      3.41 o 
  10   6   1      254.74      260.17     10.35 o 
  11   6   1       34.99       43.39      5.88 o 
  12   6   1       51.23       62.91      6.69 o 
  13   6   1       85.85       69.39      8.23 o 
  14   6   1       22.07       34.70      8.02 o 
  15   6   1        0.44        5.84     14.21 o 
 -14   7   1        2.99        2.20      6.58 o 
 -13   7   1        3.27        9.62      5.40 o 
 -12   7   1        9.84       12.80      4.93 o 
 -11   7   1       21.58       19.79      5.70 o 
 -10   7   1       71.28       83.50      6.69 o 
  -9   7   1       20.65       16.80      4.03 o 
  -8   7   1       55.74       58.61      5.64 o 
  -7   7   1        1.74        2.26      3.05 o 
  -6   7   1       85.57       94.09      6.25 o 
  -5   7   1       58.55       71.87      6.63 o 
  -4   7   1      317.30      338.93      8.83 o 
  -3   7   1        1.96        3.61      2.35 o 
  -2   7   1       61.28       61.94      4.10 o 
  -1   7   1      473.95      505.65      9.70 o 
   0   7   1      521.52      499.96      8.21 o 
   2   7   1      283.12      245.69      6.30 o 
   3   7   1        0.00       -1.58      1.80 o 
   4   7   1      697.55      688.00     10.56 o 
   5   7   1     1071.96     1104.51     15.43 o 
   6   7   1      197.17      202.90      8.02 o 
   7   7   1       47.45       44.78      5.05 o 
   8   7   1     1126.00     1090.17     19.98 o 
   9   7   1       97.93      105.57      6.56 o 
  10   7   1      528.05      551.98     13.79 o 
  11   7   1       42.22       44.80      6.07 o 
  12   7   1        0.32        5.42      4.63 o 
  13   7   1        0.85       -4.54      4.54 o 
  14   7   1       49.25       37.85     12.60 o 
 -14   8   1       14.70       23.49      8.27 o 
 -13   8   1        3.40       -0.25      6.10 o 
 -12   8   1      117.76      111.24      9.35 o 
 -11   8   1       40.95       48.58      8.40 o 
 -10   8   1       11.04       13.16      4.49 o 
  -9   8   1      432.66      433.81     12.70 o 
  -8   8   1      143.06      148.14      8.00 o 
  -7   8   1        7.19        2.82      3.38 o 
  -6   8   1       13.18        9.60      4.78 o 
  -5   8   1      372.87      373.68     10.03 o 
  -4   8   1     1302.64     1227.16     20.61 o 
  -3   8   1      809.35      776.65     20.46 o 
  -2   8   1       33.82       35.24      4.34 o 
  -1   8   1      125.18      123.63      8.67 o 
   0   8   1       69.34       77.98      5.59 o 
   1   8   1       26.86       29.95      4.07 o 
   2   8   1       16.76       16.56      3.80 o 
   3   8   1      107.90      105.71      6.41 o 
   4   8   1       15.61       13.20      3.90 o 
   5   8   1      160.19      181.37      7.86 o 
   6   8   1      490.58      507.08     12.74 o 
   7   8   1        5.81        1.36      4.03 o 
   8   8   1       90.72       93.59      7.23 o 
   9   8   1      220.37      218.60      8.99 o 
  10   8   1        0.14        0.85      3.56 o 
  11   8   1       60.31       45.79      6.28 o 
  12   8   1       19.83       27.95      5.25 o 
  13   8   1        0.78        4.43      4.67 o 
 -13   9   1       23.73       20.77      8.31 o 
 -12   9   1        0.94        4.90     15.38 o 
 -11   9   1        9.27       25.24      5.99 o 
 -10   9   1        1.06        3.24      6.38 o 
  -9   9   1       11.19        8.97      4.55 o 
  -8   9   1       64.68       63.63      7.01 o 
  -7   9   1       26.65       15.62      6.32 o 
  -6   9   1      528.56      512.19     22.29 o 
  -5   9   1      302.50      311.83     18.61 o 
  -4   9   1      953.88      967.77     20.83 o 
  -3   9   1       24.67       20.03      4.88 o 
  -2   9   1        0.00       -2.41      3.43 o 
  -1   9   1        0.41        0.12      3.38 o 
   0   9   1     1714.37     1599.79     32.56 o 
   1   9   1      980.44      962.55     18.37 o 
   2   9   1        0.08        3.83      3.57 o 
   3   9   1      226.75      220.95     13.73 o 
   4   9   1      155.07      153.81     12.25 o 
   5   9   1      483.16      482.72     14.39 o 
   6   9   1        9.47       -3.43      3.75 o 
   7   9   1      358.19      381.96     13.23 o 
   8   9   1       41.09       47.96      7.09 o 
   9   9   1       23.67       17.48      6.58 o 
  10   9   1        0.01       -3.68      6.30 o 
  11   9   1        3.07        5.60      4.14 o 
  12   9   1        5.31        8.68      7.04 o 
 -12  10   1        0.47        0.39      6.52 o 
 -11  10   1      145.40      121.19     12.97 o 
 -10  10   1       15.25       15.84      5.57 o 
  -9  10   1       11.93       19.72      6.76 o 
  -8  10   1      129.40      172.90     11.98 o 
  -7  10   1      183.75      212.70     12.11 o 
  -6  10   1       36.78       20.07     12.95 o 
  -5  10   1       89.47      109.41     10.78 o 
  -4  10   1       75.97       75.54      8.55 o 
  -3  10   1     1218.63     1237.31     24.89 o 
  -2  10   1      186.44      169.73      9.47 o 
  -1  10   1     1075.45     1082.66     22.70 o 
   0  10   1      204.46      206.08     10.20 o 
   1  10   1       61.96       62.71      7.43 o 
   2  10   1      302.56      282.60     13.75 o 
   3  10   1      217.62      209.59     11.40 o 
   4  10   1      511.13      506.49     15.14 o 
   5  10   1       23.14       27.41      7.98 o 
   6  10   1       82.30      102.27      8.20 o 
   7  10   1        0.86        2.41      4.79 o 
   8  10   1       28.57       14.66      5.73 o 
   9  10   1       13.57       25.34      5.41 o 
  10  10   1        1.00        2.19      4.93 o 
  11  10   1        0.75       -0.86      4.77 o 
 -11  11   1        4.25        9.74      9.15 o 
 -10  11   1       44.98       41.86     12.07 o 
  -9  11   1       79.49       70.21      9.79 o 
  -8  11   1       30.88       44.22      7.70 o 
  -7  11   1       16.56       25.62      6.22 o 
  -6  11   1      102.13       83.97     11.80 o 
  -5  11   1       60.54       77.10     11.38 o 
  -4  11   1        4.47       -1.18      5.00 o 
  -3  11   1      116.29      104.27      9.79 o 
  -2  11   1      142.17      131.47      9.29 o 
  -1  11   1      353.18      334.69     14.53 o 
   0  11   1       49.86       56.42      7.70 o 
   1  11   1        0.91       -1.38      4.59 o 
   2  11   1      240.53      206.76     11.87 o 
   3  11   1      232.52      236.24     21.83 o 
   4  11   1        0.17       -4.66      4.66 o 
   5  11   1       16.64       11.99      5.61 o 
   6  11   1        3.90        0.71      5.37 o 
   7  11   1      179.91      199.29     12.45 o 
   8  11   1       72.90       72.45      8.80 o 
   9  11   1        3.78       10.28      5.56 o 
  10  11   1        0.19        0.93      4.76 o 
  -9  12   1        2.32       -2.14      8.37 o 
  -8  12   1        6.25        8.18      9.35 o 
  -7  12   1       10.46        9.63      6.64 o 
  -6  12   1       81.19       72.82     14.02 o 
  -5  12   1        0.17       -2.92      8.37 o 
  -4  12   1       44.59       31.86      8.95 o 
  -3  12   1       18.88       16.84      7.62 o 
  -2  12   1        1.23        1.63      8.08 o 
  -1  12   1       10.98        6.69      7.16 o 
   0  12   1       35.21       41.93      7.60 o 
   1  12   1       31.87       36.59      7.32 o 
   2  12   1      149.27      131.98     15.66 o 
   3  12   1        1.65       -5.00      5.00 o 
   4  12   1      130.89      123.89     11.99 o 
   5  12   1       18.51        9.03      5.93 o 
   6  12   1       37.37       21.84      7.24 o 
   7  12   1       92.79       74.38      9.80 o 
   8  12   1       10.45        6.28      6.98 o 
  -7  13   1       93.87       97.35     15.97 o 
  -6  13   1        3.36       -7.59      7.59 o 
  -5  13   1       16.07        1.36      9.15 o 
  -4  13   1       43.13       34.46     13.05 o 
  -3  13   1        1.68        6.67      7.50 o 
  -2  13   1        3.70        1.63      6.91 o 
  -1  13   1       21.56       15.54      8.47 o 
   0  13   1        9.97       -3.68      6.81 o 
   1  13   1       24.65       17.18      8.01 o 
   2  13   1        9.65        0.54      6.85 o 
   3  13   1        1.54       -1.10      8.57 o 
   4  13   1       15.26       33.61      8.65 o 
   5  13   1        1.39       -6.16      6.16 o 
   6  13   1       36.10       27.84      9.54 o 
  -3  14   1        0.88        7.59     10.71 o 
  -2  14   1        0.29       -3.89     10.51 o 
  -1  14   1       29.44       56.10     11.17 o 
   0  14   1       27.31       17.88      8.90 o 
   1  14   1        0.33       -7.42      7.42 o 
   2  14   1       25.21       26.45      9.83 o 
   3  14   1       41.16       56.73     12.85 o 
 -16   0   2        3.00       13.24     12.07 o 
 -14   0   2       13.97       16.72      9.18 o 
 -12   0   2       34.78       20.62      5.44 o 
 -10   0   2      113.35      120.40      7.47 o 
  -8   0   2     6547.39     6629.90     87.79 o 
  -6   0   2     3166.73     3327.22     36.62 o 
  -4   0   2    20548.91    20747.79    194.47 o 
  -2   0   2       69.31       60.76      2.86 o 
   0   0   2     2056.69     1833.58     17.58 o 
   2   0   2      428.84      360.21      5.90 o 
   4   0   2      337.03      351.78      6.69 o 
   6   0   2       15.19       12.73      3.09 o 
   8   0   2      159.47      153.79      6.72 o 
  10   0   2      342.16      326.09     16.20 o 
  12   0   2      352.15      309.65     13.10 o 
  14   0   2        7.17       17.57      7.39 o 
  16   0   2       12.69       15.38      8.76 o 
 -17   1   2        2.51      -12.36     12.36 o 
 -16   1   2        0.92       -8.27      8.27 o 
 -15   1   2        0.79        4.77      6.14 o 
 -14   1   2       37.02       33.12      7.13 o 
 -13   1   2       11.27       15.56      3.94 o 
 -12   1   2        0.27        2.47      2.95 o 
 -11   1   2      119.34      125.92      7.29 o 
 -10   1   2        1.56        2.01      2.59 o 
  -9   1   2       48.70       60.31      3.92 o 
  -8   1   2      859.91      923.89     11.02 o 
  -7   1   2     1112.73     1049.52     10.74 o 
  -6   1   2       64.54       51.13      2.83 o 
  -5   1   2     1036.14      977.74      9.58 o 
  -4   1   2   207975.50   188752.20   1180.51 o 
  -3   1   2    13752.82    13647.95     82.52 o 
  -2   1   2      981.27      897.23      7.92 o 
  -1   1   2      408.88      386.57      4.28 o 
   0   1   2      454.82      451.04      4.88 o 
   1   1   2      828.08      747.43      8.67 o 
   2   1   2        1.05        2.22      1.00 o 
   3   1   2     2078.84     1899.69     15.57 o 
   4   1   2     3547.85     3620.20     28.19 o 
   5   1   2       13.08        8.54      1.44 o 
   6   1   2      774.26      824.90     10.27 o 
   7   1   2      547.77      548.96     10.63 o 
   8   1   2      219.36      222.09      5.90 o 
   9   1   2      188.38      184.08      7.22 o 
  10   1   2       25.35       22.78      3.31 o 
  11   1   2        5.22        1.70      2.77 o 
  12   1   2       40.55       38.50      4.84 o 
  13   1   2        0.92        5.62      3.89 o 
  14   1   2       17.84       14.34      6.69 o 
  15   1   2        0.02       10.49      5.31 o 
  16   1   2       30.31       31.31     11.80 o 
 -17   2   2        1.10       -6.57      7.46 o 
 -16   2   2        0.29       14.60      8.74 o 
 -15   2   2        5.19        8.80      6.72 o 
 -14   2   2        3.62        2.79      6.77 o 
 -13   2   2        8.86        8.63      3.97 o 
 -12   2   2      362.01      387.14     13.64 o 
 -11   2   2      231.53      226.78      6.99 o 
 -10   2   2      216.67      218.41      6.79 o 
  -9   2   2        0.00       -0.94      2.17 o 
  -8   2   2     4940.37     4946.06     37.07 o 
  -7   2   2     1184.20     1129.30     13.74 o 
  -6   2   2      646.60      620.31      8.09 o 
  -5   2   2      586.55      576.45      9.29 o 
  -4   2   2     2431.05     2402.11     18.97 o 
  -3   2   2     3774.48     3833.74     27.66 o 
  -2   2   2      710.59      566.29      7.92 o 
  -1   2   2    16509.77    15607.80    114.49 o 
   0   2   2     4248.13     4498.71     33.10 o 
   1   2   2     1032.29     1016.80      9.40 o 
   2   2   2     1066.44     1009.67      9.51 o 
   3   2   2        2.28        7.61      1.37 o 
   4   2   2      345.81      289.35      8.77 o 
   5   2   2      904.90      886.16     11.02 o 
   6   2   2      463.47      501.21      7.27 o 
   7   2   2      217.50      195.74      5.38 o 
   8   2   2        0.29        0.84      1.99 o 
   9   2   2       37.07       49.36      3.72 o 
  10   2   2      465.19      487.83     10.85 o 
  11   2   2        0.23       -2.36      2.41 o 
  12   2   2        1.31        6.67      3.12 o 
  13   2   2       34.20       37.83      4.99 o 
  14   2   2        0.07        2.29      4.75 o 
  15   2   2       45.63       36.93     10.20 o 
  16   2   2       25.83       11.76      5.70 o 
 -16   3   2        4.50       14.94      8.14 o 
 -15   3   2        1.23       -2.39      7.32 o 
 -14   3   2        7.07        0.00      9.64 o 
 -13   3   2        8.60       14.27      4.27 o 
 -12   3   2        1.25        0.65      3.26 o 
 -11   3   2       48.90       58.27      4.98 o 
 -10   3   2       52.53       45.10      4.86 o 
  -9   3   2       39.05       37.60      4.29 o 
  -8   3   2      834.28      804.11     11.39 o 
  -7   3   2       31.87       33.58      2.99 o 
  -6   3   2      705.70      721.86     10.44 o 
  -5   3   2     5525.93     5984.63     49.31 o 
  -4   3   2     1266.07     1366.46     11.87 o 
  -3   3   2      118.73      104.13      3.45 o 
  -2   3   2      110.99      108.25      3.45 o 
  -1   3   2      361.75      329.11      5.13 o 
   0   3   2       99.64       85.53      2.65 o 
   1   3   2     1861.77     1722.47     13.26 o 
   2   3   2     2094.49     2052.88     16.26 o 
   3   3   2      233.39      273.31      4.89 o 
   4   3   2      295.47      298.82      6.12 o 
   5   3   2      553.58      580.04      9.10 o 
   6   3   2      279.60      265.53      8.29 o 
   7   3   2     1045.78     1096.34     14.48 o 
   8   3   2        0.99       -1.94      1.94 o 
   9   3   2       25.29       24.54      3.28 o 
  10   3   2      197.53      196.55      6.76 o 
  11   3   2       11.65       11.16      3.10 o 
  12   3   2       19.89       20.85      4.55 o 
  13   3   2        3.85        4.70      4.23 o 
  14   3   2       91.45       83.02      9.84 o 
  15   3   2        3.69        1.94      4.72 o 
 -16   4   2        4.95        5.06      7.27 o 
 -15   4   2        2.09        4.16      7.67 o 
 -14   4   2       34.16       28.33      6.84 o 
 -13   4   2       42.68       34.80      5.75 o 
 -12   4   2        8.34       12.66      3.65 o 
 -11   4   2       57.07       58.73      5.38 o 
 -10   4   2       17.18       15.42      3.57 o 
  -9   4   2        0.29       -1.95      2.46 o 
  -8   4   2       20.59       24.08      3.07 o 
  -7   4   2     2064.92     2159.13     22.51 o 
  -6   4   2       64.41       58.28      3.02 o 
  -5   4   2       40.87       27.07      2.21 o 
  -4   4   2      887.01      959.67      9.52 o 
  -3   4   2      949.04      934.50      9.14 o 
  -2   4   2      448.90      384.98     10.36 o 
  -1   4   2     2138.76     2327.08     22.33 o 
   0   4   2     6428.81     6126.21     41.03 o 
   1   4   2      678.55      765.80      7.27 o 
   2   4   2     1304.01     1227.95     15.19 o 
   3   4   2     1001.66      994.51     10.94 o 
   4   4   2     3950.18     3974.79     32.46 o 
   5   4   2      519.79      620.27      9.94 o 
   6   4   2      264.33      269.11      6.65 o 
   7   4   2      170.38      185.24      7.54 o 
   8   4   2        2.50        1.48      2.25 o 
   9   4   2      243.14      270.83      7.58 o 
  10   4   2      123.30      135.83      6.16 o 
  11   4   2       37.59       27.81      4.05 o 
  12   4   2        4.80        7.03      3.44 o 
  13   4   2        0.63       -1.06      4.11 o 
  14   4   2      102.71       88.85      7.33 o 
  15   4   2       45.29       47.02     11.93 o 
 -16   5   2       50.45       50.33     25.60 o 
 -15   5   2        0.14        1.47      6.21 o 
 -14   5   2        1.15        0.39      4.83 o 
 -13   5   2       61.05       71.68      7.81 o 
 -12   5   2       24.43       19.85      5.22 o 
 -11   5   2       11.51       15.89      5.40 o 
 -10   5   2       73.16       71.40      5.51 o 
  -9   5   2       71.74       65.55      5.11 o 
  -8   5   2      277.36      292.60      9.02 o 
  -7   5   2       69.19       70.34      3.98 o 
  -6   5   2      316.42      315.71      6.54 o 
  -5   5   2        0.00       -0.32      1.66 o 
  -4   5   2       56.93       68.05      2.58 o 
  -3   5   2     2578.27     2613.90     20.79 o 
  -2   5   2       24.11       19.31      2.26 o 
  -1   5   2       42.28       56.01      1.89 o 
   0   5   2     1393.92     1390.92     13.16 o 
   1   5   2      481.11      515.60      7.21 o 
   2   5   2      594.62      642.47      8.27 o 
   3   5   2       40.79       47.38      2.48 o 
   4   5   2       46.01       38.41      2.53 o 
   5   5   2      965.48     1055.59     13.45 o 
   6   5   2       15.52       23.24      2.77 o 
   7   5   2       15.01       15.57      2.91 o 
   8   5   2       17.27       16.06      2.87 o 
   9   5   2        0.09       -0.69      2.39 o 
  10   5   2       15.01       15.73      3.32 o 
  11   5   2        3.47        4.92      3.24 o 
  12   5   2       97.52       93.41      6.32 o 
  13   5   2       58.37       62.88     10.03 o 
  14   5   2       17.45       23.95     14.89 o 
  15   5   2        1.06        3.48     14.12 o 
 -15   6   2        3.57        9.62      7.49 o 
 -14   6   2        5.88       10.58      6.15 o 
 -13   6   2        6.38        4.64      6.05 o 
 -12   6   2      124.23      103.61      8.91 o 
 -11   6   2       20.19       22.02      5.43 o 
 -10   6   2       11.68       22.29      4.57 o 
  -9   6   2        7.72       14.56      3.96 o 
  -8   6   2       75.21       73.18      8.14 o 
  -7   6   2      345.96      351.08      8.32 o 
  -6   6   2        8.99        7.09      2.03 o 
  -5   6   2      221.70      198.54      5.46 o 
  -4   6   2      549.09      558.01      8.51 o 
  -3   6   2      308.11      337.28      5.29 o 
  -2   6   2      955.67     1010.15     13.57 o 
  -1   6   2     4129.62     4524.50     32.10 o 
   0   6   2      607.75      629.22      7.67 o 
   1   6   2     3802.81     3955.26     30.53 o 
   2   6   2     1425.02     1484.34     20.60 o 
   3   6   2        0.00        1.73      1.55 o 
   4   6   2     1242.01     1260.04     14.91 o 
   5   6   2       63.30       85.06      4.20 o 
   6   6   2      683.18      734.60     11.53 o 
   7   6   2       45.47       46.44      3.79 o 
   8   6   2       59.27       52.93      4.95 o 
   9   6   2        0.28       -0.56      2.36 o 
  10   6   2      183.52      193.74      7.15 o 
  11   6   2       26.23       30.84      4.78 o 
  12   6   2       17.12       17.33      6.24 o 
  13   6   2       43.88       31.06      8.22 o 
  14   6   2       22.08       25.83     10.48 o 
 -15   7   2       38.62       43.60     17.04 o 
 -14   7   2        2.16       -5.42      6.81 o 
 -13   7   2       67.35       69.02      9.04 o 
 -12   7   2       18.55       18.07      5.74 o 
 -11   7   2       92.31       96.28      8.50 o 
 -10   7   2        3.85        5.93      3.77 o 
  -9   7   2       43.77       41.61      5.29 o 
  -8   7   2      436.19      450.36     12.38 o 
  -7   7   2       90.84      102.29      6.04 o 
  -6   7   2       25.11       24.84      3.65 o 
  -5   7   2      998.86      976.89     16.51 o 
  -4   7   2        1.40       -0.02      2.75 o 
  -3   7   2        9.21       11.48      2.63 o 
  -2   7   2      527.11      576.93     10.38 o 
  -1   7   2      475.35      511.33     10.81 o 
   0   7   2      132.28      176.44      5.80 o 
   1   7   2        5.79        3.54      2.25 o 
   2   7   2      277.88      227.15      5.79 o 
   3   7   2       56.99       51.17      3.18 o 
   4   7   2       19.54       29.67      3.55 o 
   5   7   2       45.58       44.11      3.70 o 
   6   7   2      273.89      279.06      7.65 o 
   7   7   2      118.21      129.19      6.77 o 
   8   7   2      380.60      408.89     15.68 o 
   9   7   2        5.81        6.43      4.42 o 
  10   7   2        5.04        3.56      3.21 o 
  11   7   2        1.65        3.08      3.31 o 
  12   7   2        0.34        4.62      5.73 o 
  13   7   2      126.01      107.17     15.60 o 
  14   7   2       24.52        7.75     10.01 o 
 -14   8   2        0.01       -6.89      6.93 o 
 -13   8   2       12.68        3.72     10.79 o 
 -12   8   2        2.74        3.80      5.10 o 
 -11   8   2       19.88       23.44      6.27 o 
 -10   8   2      428.88      451.52     13.73 o 
  -9   8   2        0.25        5.37      4.37 o 
  -8   8   2      557.84      559.24     14.34 o 
  -7   8   2      200.67      204.31      8.89 o 
  -6   8   2       27.29       25.13      7.07 o 
  -5   8   2     1323.33     1350.02     25.31 o 
  -4   8   2      214.13      208.19      8.29 o 
  -3   8   2      156.35      168.20      6.93 o 
  -2   8   2       11.70       20.13      3.64 o 
  -1   8   2     1038.07      992.66     16.16 o 
   0   8   2        0.09        0.31      2.67 o 
   1   8   2        0.17        0.16      2.68 o 
   2   8   2        0.48        4.28      3.13 o 
   3   8   2       11.53       14.72      5.23 o 
   4   8   2      608.37      567.68     16.27 o 
   5   8   2      240.33      256.59     15.95 o 
   6   8   2      684.46      705.42     16.66 o 
   7   8   2      120.23      154.66      8.43 o 
   8   8   2       50.95       56.72     10.04 o 
   9   8   2        2.06        5.52      3.91 o 
  10   8   2       19.04       17.91      4.06 o 
  11   8   2       13.51        9.17      6.41 o 
  12   8   2        8.57        1.31      8.96 o 
  13   8   2        9.10       16.79     10.91 o 
 -13   9   2       35.07       13.88     14.80 o 
 -12   9   2       39.85       18.71      6.81 o 
 -11   9   2       21.31       24.64      6.61 o 
 -10   9   2       36.86       44.88      8.42 o 
  -9   9   2       50.70       50.85      7.99 o 
  -8   9   2      174.62      163.88     11.02 o 
  -7   9   2     1722.85     1744.99     63.57 o 
  -6   9   2      414.09      392.16     14.75 o 
  -5   9   2      481.79      492.52     20.13 o 
  -4   9   2       84.21       77.97     10.37 o 
  -3   9   2        0.00        1.00      3.84 o 
  -2   9   2      248.11      227.46      9.90 o 
  -1   9   2      271.93      235.46     13.75 o 
   0   9   2      170.35      168.78      7.97 o 
   1   9   2      880.22      865.39     21.52 o 
   2   9   2      206.77      201.91      9.33 o 
   3   9   2       47.00       50.94      5.95 o 
   4   9   2      373.81      346.62     14.11 o 
   5   9   2        3.88       -1.18      3.94 o 
   6   9   2        7.36        9.72      4.36 o 
   7   9   2      129.70      128.88      8.12 o 
   8   9   2        1.12       -2.29      4.90 o 
   9   9   2        4.65        0.95      3.63 o 
  10   9   2       41.68       44.46      8.30 o 
  11   9   2        0.00       13.34      9.67 o 
  12   9   2        7.94        9.99      9.70 o 
 -12  10   2        1.49        2.14      8.96 o 
 -11  10   2       26.43       15.19     10.90 o 
 -10  10   2       22.74       16.50      7.53 o 
  -9  10   2       17.64       15.79      6.63 o 
  -8  10   2        2.48       -0.35      5.18 o 
  -7  10   2       20.66       34.26      6.68 o 
  -6  10   2       50.81       45.51      7.21 o 
  -5  10   2        8.28        7.47      7.11 o 
  -4  10   2      769.78      764.10     26.68 o 
  -3  10   2      192.13      204.61     10.25 o 
  -2  10   2      251.94      247.24     10.87 o 
  -1  10   2      369.51      377.23     14.42 o 
   0  10   2       20.93       26.78      5.79 o 
   1  10   2        1.32       -0.14      3.91 o 
   2  10   2       14.40       18.80      5.09 o 
   3  10   2      113.22      116.36     12.43 o 
   4  10   2       73.70       64.67      6.71 o 
   5  10   2       14.79        5.82      4.51 o 
   6  10   2       21.22       18.78      6.30 o 
   7  10   2      155.54      150.39      9.06 o 
   8  10   2        0.00        8.74      5.09 o 
   9  10   2        0.39        6.11      5.92 o 
  10  10   2       35.01       39.33     12.23 o 
  11  10   2       13.86       -6.70      9.15 o 
 -11  11   2       21.25       12.66     10.32 o 
 -10  11   2        2.46        8.57      9.54 o 
  -9  11   2       66.93       77.40     15.97 o 
  -8  11   2       40.66       37.68      8.56 o 
  -7  11   2       84.47       97.54     24.44 o 
  -6  11   2       36.78       24.36      7.50 o 
  -5  11   2       16.73       21.61     10.51 o 
  -4  11   2      300.83      316.01     23.95 o 
  -3  11   2      150.64      160.22     11.09 o 
  -2  11   2      990.67      914.35     27.17 o 
  -1  11   2       84.12      102.04     10.01 o 
   0  11   2       13.35        9.56      5.35 o 
   1  11   2       41.93       39.41      7.04 o 
   2  11   2      154.04      136.66     10.01 o 
   3  11   2      493.32      486.02     16.85 o 
   4  11   2        0.15        8.17      4.71 o 
   5  11   2       24.13       10.19      5.68 o 
   6  11   2        0.01       -0.82      4.28 o 
   7  11   2      139.22      140.88      9.24 o 
   8  11   2      134.98      132.31     14.66 o 
   9  11   2        7.22       13.53     10.34 o 
  10  11   2        9.52        9.60     10.53 o 
  -9  12   2       21.69       27.06     12.07 o 
  -8  12   2       31.42       19.47     10.51 o 
  -7  12   2       15.23       14.70      9.44 o 
  -6  12   2        5.22       16.04     14.80 o 
  -5  12   2      294.14      277.26     23.75 o 
  -4  12   2        2.31        1.36      9.35 o 
  -3  12   2        1.29       -8.37      8.37 o 
  -2  12   2        7.46        1.39     11.39 o 
  -1  12   2        0.03        6.57      7.15 o 
   0  12   2        3.59        2.62      5.29 o 
   1  12   2        0.53       -0.58      5.41 o 
   2  12   2       16.43        6.09      5.41 o 
   3  12   2      153.14      131.25     17.57 o 
   4  12   2       97.11       96.02     20.20 o 
   5  12   2        0.02        7.94      5.24 o 
   6  12   2       45.18       46.07     10.15 o 
   7  12   2        0.01        0.57      5.00 o 
   8  12   2        0.33       10.44     10.91 o 
  -7  13   2        0.42        1.36      9.15 o 
  -6  13   2        0.15       -4.67      9.54 o 
  -5  13   2        4.97       -1.97      9.25 o 
  -4  13   2      108.22      111.57     18.50 o 
  -3  13   2       16.91       11.68     11.68 o 
  -2  13   2       78.23       67.37     15.97 o 
  -1  13   2        0.04       -1.75      9.35 o 
   0  13   2        1.10        0.54      6.60 o 
   1  13   2        7.14        6.15      6.16 o 
   2  13   2       17.99       26.82      7.08 o 
   3  13   2       96.22      106.49     10.87 o 
   4  13   2        0.19       -3.88      5.31 o 
   5  13   2       25.06       48.64     14.28 o 
   6  13   2        1.44        0.16      8.53 o 
  -3  14   2       21.68        7.59     11.49 o 
  -2  14   2        0.55      -10.71     11.10 o 
  -1  14   2        0.91       -2.73     12.46 o 
   0  14   2       20.43       -4.28     11.88 o 
   1  14   2        4.99       22.78     14.41 o 
   2  14   2      127.14      141.75     23.17 o 
 -17   0   3       40.89       12.27     14.21 o 
 -15   0   3       20.09        8.98      8.41 o 
 -13   0   3       52.51       42.32      7.39 o 
 -11   0   3      119.92      114.00     11.05 o 
  -9   0   3      110.96      111.65      6.78 o 
  -7   0   3    16548.58    16921.98    164.30 o 
  -3   0   3     3701.86     3787.52     42.94 o 
  -1   0   3        5.88        4.94      1.59 o 
   1   0   3     1832.28     1544.34     18.24 o 
   3   0   3     2821.84     2684.35     30.92 o 
   5   0   3     1346.92     1268.25     17.44 o 
   7   0   3       81.55       83.93      4.79 o 
   9   0   3       80.99       86.21      6.03 o 
  11   0   3       10.70        8.10      3.95 o 
  13   0   3       15.46       12.36     11.10 o 
  15   0   3        5.00       11.25      6.48 o 
 -17   1   3        0.01        7.53      9.39 o 
 -16   1   3        8.86       15.45     14.31 o 
 -15   1   3        4.71       15.60      6.58 o 
 -14   1   3       81.83       84.55      9.26 o 
 -13   1   3        3.08       10.70      3.65 o 
 -12   1   3      333.74      322.89      9.47 o 
 -11   1   3      291.63      288.60      7.81 o 
 -10   1   3      111.19      128.58      5.50 o 
  -9   1   3       27.66       31.51      3.13 o 
  -8   1   3      959.37     1005.51     11.71 o 
  -7   1   3      620.37      635.42      8.43 o 
  -6   1   3       84.09       88.18      3.12 o 
  -5   1   3      588.17      574.74      6.81 o 
  -4   1   3    10175.63    10108.59     65.24 o 
  -3   1   3     7338.90     7171.33     51.76 o 
  -2   1   3     2987.40     2900.58     22.02 o 
  -1   1   3       12.31        9.03      1.03 o 
   0   1   3     1506.10     1565.83     13.00 o 
   1   1   3    10823.53    10523.15     84.82 o 
   2   1   3     4931.35     4844.81     38.20 o 
   3   1   3      293.95      320.53      4.96 o 
   4   1   3      454.65      457.88      5.43 o 
   5   1   3      584.15      536.87      6.71 o 
   6   1   3        0.13        0.69      1.24 o 
   7   1   3     2084.30     2052.13     19.57 o 
   8   1   3     1177.82     1135.27     14.92 o 
   9   1   3      461.30      429.48      8.44 o 
  10   1   3        0.65       -0.66      2.93 o 
  11   1   3       16.66       20.37      3.24 o 
  12   1   3      214.78      216.87     13.20 o 
  13   1   3        8.13        9.62      4.59 o 
  14   1   3        0.81       -3.83      3.83 o 
  15   1   3        0.55        1.18      4.10 o 
 -17   2   3        2.55       -5.43      8.64 o 
 -16   2   3       11.88       12.72      8.93 o 
 -15   2   3       22.23       15.82      8.38 o 
 -14   2   3        0.30        0.18      4.97 o 
 -13   2   3      243.30      240.19     12.59 o 
 -12   2   3      108.49      118.76      6.57 o 
 -11   2   3      153.89      154.66      7.22 o 
 -10   2   3      850.01      869.25     12.36 o 
  -9   2   3      183.57      167.70      5.12 o 
  -8   2   3     9296.65     9218.68     63.16 o 
  -7   2   3       64.53       58.96      2.87 o 
  -6   2   3      519.47      526.92      8.99 o 
  -5   2   3        0.16        1.20      1.33 o 
  -4   2   3      665.98      661.78      7.40 o 
  -3   2   3       18.07       14.41      1.69 o 
  -2   2   3     3596.27     3368.40     25.25 o 
  -1   2   3      378.92      309.30      3.35 o 
   0   2   3      565.02      587.98      5.91 o 
   1   2   3      196.99      178.35      2.81 o 
   2   2   3      883.40      814.47      9.64 o 
   3   2   3      233.79      192.93      5.22 o 
   4   2   3     1023.39      928.63     14.63 o 
   5   2   3     2201.88     2207.83     19.44 o 
   6   2   3      586.96      594.10      9.41 o 
   7   2   3      143.36      151.30      4.07 o 
   8   2   3       60.08       68.74      3.70 o 
   9   2   3       93.39       97.26      4.59 o 
  10   2   3       38.10       37.50      3.61 o 
  11   2   3        0.80        1.66      2.32 o 
  12   2   3        2.02       10.18      3.19 o 
  13   2   3      204.38      196.10      8.74 o 
  14   2   3       21.51       18.00      7.31 o 
  15   2   3        0.69       -0.14      6.89 o 
 -17   3   3       23.84       12.64      9.61 o 
 -16   3   3       33.68       24.43      9.98 o 
 -15   3   3        4.84        3.14     10.03 o 
 -14   3   3       39.64       33.16     13.46 o 
 -13   3   3       22.42       18.80      5.46 o 
 -12   3   3      311.97      300.87      9.54 o 
 -11   3   3       35.68       49.85      4.93 o 
 -10   3   3       55.40       49.29      4.38 o 
  -9   3   3      214.57      229.61      6.17 o 
  -8   3   3     1075.02     1113.16     13.12 o 
  -7   3   3       96.32      104.39      3.70 o 
  -6   3   3       74.38       73.81      3.12 o 
  -5   3   3     2685.81     2657.02     24.03 o 
  -4   3   3     2990.76     2996.10     23.16 o 
  -3   3   3     1081.18      993.31     10.68 o 
  -2   3   3      600.84      517.82      7.51 o 
  -1   3   3       17.39       24.20      1.78 o 
   0   3   3      174.37      183.69      3.05 o 
   2   3   3     3217.89     3126.44     26.75 o 
   3   3   3      738.28      715.85      9.88 o 
   4   3   3      159.36      182.99      5.16 o 
   5   3   3      144.49      153.70      5.35 o 
   6   3   3      839.40      879.12     13.09 o 
   7   3   3      470.51      483.55      9.73 o 
   8   3   3      114.36      119.57      6.10 o 
   9   3   3       13.64       12.83      2.62 o 
  10   3   3      137.09      130.85      5.59 o 
  11   3   3      226.58      238.11      7.38 o 
  12   3   3        2.31        5.53      3.23 o 
  13   3   3        1.94        4.49      4.30 o 
  14   3   3        0.42        2.76      6.82 o 
  15   3   3       17.27        1.88     10.71 o 
 -16   4   3       12.21       11.29      8.95 o 
 -15   4   3        1.64       12.61      7.72 o 
 -14   4   3        7.51       14.63      7.82 o 
 -13   4   3        2.88        1.62      3.96 o 
 -12   4   3       11.87        7.80      3.52 o 
 -11   4   3       59.51       64.61      5.44 o 
 -10   4   3      119.77      111.06      6.37 o 
  -9   4   3      592.08      612.42     10.95 o 
  -8   4   3       59.58       59.10      3.96 o 
  -7   4   3       78.96       87.93      4.04 o 
  -6   4   3        0.40       -0.81      1.54 o 
  -5   4   3       95.02      101.14      3.14 o 
  -4   4   3      128.59      130.10      3.92 o 
  -3   4   3     1936.00     1880.66     15.62 o 
  -2   4   3      200.19      178.83      5.20 o 
  -1   4   3      705.94      803.46     12.47 o 
   0   4   3      120.59       95.99      2.73 o 
   1   4   3     6355.34     6709.23     44.77 o 
   2   4   3      177.39      178.02      3.66 o 
   3   4   3     1242.84     1294.16     13.71 o 
   4   4   3        7.11        6.19      2.31 o 
   5   4   3      243.02      268.99      5.91 o 
   6   4   3        7.59       11.24      1.89 o 
   7   4   3      222.03      223.88      8.08 o 
   8   4   3        0.08        2.41      2.07 o 
   9   4   3       66.56       74.88      4.36 o 
  10   4   3       22.59       18.15      3.10 o 
  11   4   3       72.67       73.40      4.75 o 
  12   4   3      184.89      187.30      8.29 o 
  13   4   3        3.51        4.50      5.88 o 
  14   4   3        2.09       -0.49      8.03 o 
  15   4   3        7.02       30.75     24.73 o 
 -16   5   3       28.21       29.33      9.91 o 
 -15   5   3        1.32        4.52      9.54 o 
 -14   5   3       49.24       48.96     11.64 o 
 -13   5   3        1.61       11.04      5.24 o 
 -12   5   3        5.10        4.31      4.66 o 
 -11   5   3        0.02       -0.63      3.51 o 
 -10   5   3      260.64      274.41      9.13 o 
  -9   5   3       33.24       43.61      4.52 o 
  -8   5   3      440.74      416.11      8.82 o 
  -7   5   3        2.37        2.29      2.04 o 
  -6   5   3      673.31      630.70     10.08 o 
  -5   5   3      195.88      246.34      4.77 o 
  -4   5   3     4675.14     4620.42     32.78 o 
  -3   5   3      273.61      264.47      6.96 o 
  -2   5   3     3737.92     3948.89     39.59 o 
  -1   5   3      696.54      717.46     10.20 o 
   0   5   3     3779.42     4093.17     30.33 o 
   1   5   3        0.96        1.48      1.15 o 
   2   5   3     3173.58     3224.72     29.67 o 
   3   5   3      306.13      334.59      5.87 o 
   4   5   3     2427.35     2573.95     24.58 o 
   5   5   3       11.63        6.90      2.01 o 
   6   5   3      368.35      381.03      7.74 o 
   7   5   3       44.29       49.12      3.64 o 
   8   5   3        2.38        0.82      2.26 o 
   9   5   3      470.01      496.46      9.79 o 
  10   5   3        0.01       -2.39      3.61 o 
  11   5   3       17.15       15.76      4.41 o 
  12   5   3        2.54        1.80      5.51 o 
  13   5   3      125.82      127.17     11.40 o 
  14   5   3       19.20       26.08     16.55 o 
 -15   6   3        0.25        1.05      9.25 o 
 -14   6   3        9.14       11.92      6.37 o 
 -13   6   3        0.00        2.40      8.21 o 
 -12   6   3       19.22       11.73      5.43 o 
 -11   6   3        0.75        4.79      3.94 o 
 -10   6   3       21.92       23.76      4.60 o 
  -9   6   3       46.32       46.33      5.38 o 
  -8   6   3        0.37        1.48      2.93 o 
  -7   6   3       28.77       35.89      3.83 o 
  -6   6   3      177.92      187.78      6.51 o 
  -5   6   3      173.19      191.04      5.28 o 
  -4   6   3       54.31       66.26      2.82 o 
  -3   6   3      186.17      233.07      6.43 o 
  -2   6   3       27.21       31.80      3.15 o 
  -1   6   3      582.23      654.90      9.66 o 
   0   6   3       14.36        6.83      1.34 o 
   1   6   3        1.00        3.59      1.43 o 
   2   6   3       12.37        9.34      1.67 o 
   3   6   3        0.14        2.63      1.73 o 
   4   6   3      178.34      161.42      4.93 o 
   5   6   3      611.28      638.71     10.05 o 
   6   6   3      302.69      321.41      7.19 o 
   7   6   3      216.04      239.65      9.93 o 
   8   6   3      192.55      181.34      6.21 o 
   9   6   3       14.69       18.27      4.29 o 
  10   6   3       45.59       46.48      5.22 o 
  11   6   3        6.07        4.02      6.20 o 
  12   6   3       73.34       71.47     11.20 o 
  13   6   3        5.59       24.03     10.08 o 
  14   6   3        2.70        6.27      9.26 o 
 -15   7   3       10.84       10.28      8.28 o 
 -14   7   3       23.07       21.70      6.27 o 
 -13   7   3       40.82       57.08     13.77 o 
 -12   7   3        0.72        0.52      6.35 o 
 -11   7   3       31.51       27.73      6.41 o 
 -10   7   3        0.32        0.86      3.52 o 
  -9   7   3      225.27      248.74     14.50 o 
  -8   7   3      217.02      218.12      8.44 o 
  -7   7   3      211.12      201.66      7.83 o 
  -6   7   3       88.28       86.65      5.22 o 
  -5   7   3        9.96       15.64      3.35 o 
  -4   7   3       93.91       94.21      6.95 o 
  -3   7   3      375.48      401.56     10.55 o 
  -2   7   3      147.44      173.96      6.36 o 
  -1   7   3        4.45        9.47      2.46 o 
   0   7   3      295.68      305.88      7.37 o 
   1   7   3      486.18      508.21      9.45 o 
   2   7   3      148.93      145.74      5.13 o 
   3   7   3      128.46      125.33      4.79 o 
   4   7   3       66.06       58.50      3.71 o 
   5   7   3      750.92      773.80     11.74 o 
   6   7   3      279.32      292.66      7.20 o 
   7   7   3       78.13       69.87      4.98 o 
   8   7   3        0.04        2.13      2.43 o 
   9   7   3       15.66       11.96      4.26 o 
  10   7   3       80.65       89.75     12.84 o 
  11   7   3       25.06       18.98      6.84 o 
  12   7   3       15.46       18.48      6.92 o 
  13   7   3       12.27       12.06     18.59 o 
 -14   8   3        2.39        6.76      7.05 o 
 -13   8   3       12.80       24.10      6.74 o 
 -12   8   3       47.17       45.92      8.19 o 
 -11   8   3      143.33      148.96     12.98 o 
 -10   8   3       78.01       99.04     14.54 o 
  -9   8   3      525.30      579.47     16.68 o 
  -8   8   3      346.93      369.43     12.90 o 
  -7   8   3      118.82      123.19      7.38 o 
  -6   8   3       29.57       26.35      4.74 o 
  -5   8   3       72.97       71.85      5.76 o 
  -4   8   3      217.50      207.79      8.84 o 
  -3   8   3      819.14      779.78     28.11 o 
  -2   8   3       26.93       25.06      3.86 o 
  -1   8   3      139.66      134.96      6.13 o 
   0   8   3      926.94      876.61     14.69 o 
   1   8   3     1089.58     1113.87     21.40 o 
   2   8   3       37.67       44.94      7.08 o 
   3   8   3      482.26      503.07     17.27 o 
   4   8   3      872.30      855.63     17.46 o 
   5   8   3        0.78        1.10      3.27 o 
   6   8   3      590.58      603.34     14.20 o 
   7   8   3       29.86       29.77      9.18 o 
   8   8   3        0.88       -6.50      6.50 o 
   9   8   3        0.83       17.23     14.89 o 
  10   8   3      104.50       95.64     10.00 o 
  11   8   3       10.08       20.12      6.50 o 
  12   8   3       12.26       12.83      9.90 o 
  13   8   3        5.49       13.43     14.80 o 
 -13   9   3       21.52       15.19      9.74 o 
 -12   9   3      113.95      136.21     25.02 o 
 -11   9   3       43.39       53.96      9.91 o 
 -10   9   3       19.53       15.60      6.93 o 
  -9   9   3        0.61        3.14      5.93 o 
  -8   9   3       12.60       16.14      5.53 o 
  -7   9   3       19.49       16.51      5.20 o 
  -6   9   3       12.09       12.59      4.64 o 
  -5   9   3      307.01      293.73     11.22 o 
  -4   9   3      107.01      116.92      9.56 o 
  -3   9   3      155.72      138.67      8.88 o 
  -2   9   3        2.07        1.98      3.39 o 
  -1   9   3        8.03       14.44      4.50 o 
   0   9   3      816.18      771.45     17.56 o 
   1   9   3        5.65       13.20      4.46 o 
   2   9   3     1530.98     1572.86     26.96 o 
   3   9   3       43.00       42.56      5.39 o 
   4   9   3      414.11      385.32     11.85 o 
   5   9   3       89.06       90.39      7.45 o 
   6   9   3       49.10       55.59      5.34 o 
   7   9   3       69.85       54.99     13.93 o 
   8   9   3       51.63       75.79     16.84 o 
   9   9   3       55.55       53.94     13.82 o 
  10   9   3       22.71       25.99      9.39 o 
  11   9   3       10.90       23.32     11.07 o 
  12   9   3       10.22       23.96     11.23 o 
 -12  10   3        0.03       -7.59      7.59 o 
 -11  10   3      126.54      120.92     15.19 o 
 -10  10   3        0.06        6.74      6.67 o 
  -9  10   3       14.64        6.90      8.27 o 
  -8  10   3       68.27       94.07     15.67 o 
  -7  10   3       57.29       54.60     10.03 o 
  -6  10   3       12.22       15.09      8.08 o 
  -5  10   3      196.49      209.78     13.51 o 
  -4  10   3      235.56      256.81     16.30 o 
  -3  10   3       44.77       50.55      9.07 o 
  -2  10   3      160.41      133.14     17.82 o 
  -1  10   3      524.90      527.39     18.65 o 
   0  10   3      108.97      107.09      7.76 o 
   1  10   3      415.60      407.91     13.10 o 
   2  10   3      224.77      216.26     10.00 o 
   3  10   3      222.22      239.53     10.32 o 
   4  10   3      131.39      143.17      8.29 o 
   5  10   3       34.67       36.53      5.19 o 
   6  10   3        3.06        4.89      4.69 o 
   7  10   3       61.46       78.10     17.72 o 
   8  10   3       99.04       78.32     14.18 o 
   9  10   3      152.98      149.05     17.96 o 
  10  10   3       43.93       63.26     13.29 o 
  11  10   3       18.72       16.42     10.39 o 
 -11  11   3       10.57       18.89     10.71 o 
 -10  11   3        6.43       -1.56      9.74 o 
  -9  11   3        4.07       10.36      7.73 o 
  -8  11   3       85.88      102.65     12.09 o 
  -7  11   3      215.47      244.50     25.12 o 
  -6  11   3       44.30       55.15      9.37 o 
  -5  11   3      211.64      261.95     15.89 o 
  -4  11   3      130.87      134.01     13.61 o 
  -3  11   3      102.84      104.66     15.38 o 
  -2  11   3       56.14       54.74      9.67 o 
  -1  11   3      354.04      295.20     18.37 o 
   0  11   3      626.77      586.80     22.39 o 
   1  11   3        0.29        2.96      4.72 o 
   2  11   3       15.70       15.91      9.19 o 
   3  11   3      337.75      319.01     12.11 o 
   4  11   3       15.81        6.17      7.22 o 
   5  11   3       86.45       92.58      8.40 o 
   6  11   3      197.53      196.64     15.69 o 
   7  11   3       73.18      101.01     15.48 o 
   8  11   3        4.82        2.19      9.01 o 
   9  11   3       45.81       60.00     24.92 o 
  -9  12   3       16.25        5.26     11.10 o 
  -8  12   3        1.33        9.04      7.65 o 
  -7  12   3        4.29        1.07      6.81 o 
  -6  12   3      240.41      237.35     16.25 o 
  -5  12   3       16.78       14.55      7.18 o 
  -4  12   3        6.04        8.18      9.54 o 
  -3  12   3       14.12       13.64      7.97 o 
  -2  12   3       44.15       40.65     17.04 o 
  -1  12   3       51.01       45.62     10.39 o 
   0  12   3       10.98        5.37      8.57 o 
   1  12   3       33.88       25.27     10.12 o 
   2  12   3        8.88       -0.11      6.18 o 
   3  12   3      141.60      152.25     11.98 o 
   4  12   3        1.63        1.28      6.43 o 
   5  12   3        1.49        6.41     11.19 o 
   6  12   3        8.81       11.14      7.86 o 
   7  12   3       11.04        9.07     10.09 o 
   8  12   3        6.56       -3.73      9.53 o 
  -7  13   3       23.30        9.93     11.68 o 
  -6  13   3        0.11       -1.43     15.28 o 
  -5  13   3        1.22       -2.43     14.02 o 
  -4  13   3       10.48       10.17      9.83 o 
  -3  13   3        1.54        1.17     10.12 o 
  -2  13   3       43.90       12.66     11.49 o 
  -1  13   3       21.63       22.96      9.07 o 
   0  13   3       20.00       26.39      9.43 o 
   1  13   3       11.05        8.72      8.56 o 
   2  13   3       16.17       13.38      8.87 o 
   3  13   3       64.63       52.42     16.26 o 
   4  13   3       19.78       29.09     11.37 o 
   5  13   3        4.14       -3.46      9.77 o 
  -3  14   3       22.06       31.54     14.60 o 
  -2  14   3       43.40       52.57     17.33 o 
  -1  14   3        5.14       -5.45     12.07 o 
   0  14   3       54.20       69.31     19.47 o 
   1  14   3       55.24       54.52     17.72 o 
   2  14   3        0.00        4.22     10.10 o 
 -16   0   4       55.63       43.03     16.94 o 
 -14   0   4       54.48       56.00     11.34 o 
 -12   0   4      337.04      356.51     13.70 o 
 -10   0   4      225.38      189.78      8.74 o 
  -8   0   4    10377.10    10318.00    104.21 o 
  -6   0   4     6757.07     6729.33     69.09 o 
  -4   0   4       16.72       21.05      3.01 o 
  -2   0   4     3227.04     3111.16     35.31 o 
   0   0   4     9443.03     9532.55     83.99 o 
   2   0   4      870.24      879.16     13.85 o 
   4   0   4     1069.17      935.56     14.39 o 
   6   0   4      253.13      253.57      5.89 o 
   8   0   4        3.35        2.58      2.55 o 
  10   0   4      146.12      153.53      7.42 o 
  12   0   4      164.92      132.47     12.91 o 
  14   0   4      109.06       96.30     24.24 o 
 -17   1   4        7.32        7.38      9.27 o 
 -16   1   4        6.59        4.80      7.95 o 
 -15   1   4        0.56        6.45      7.62 o 
 -14   1   4        0.24       -1.02      5.07 o 
 -13   1   4        3.16        4.07      3.47 o 
 -12   1   4       14.68       10.58      3.75 o 
 -11   1   4      232.29      233.27      7.50 o 
 -10   1   4      345.56      380.96      8.53 o 
  -9   1   4       11.76       14.52      2.63 o 
  -8   1   4     5933.83     5997.18     43.76 o 
  -7   1   4      146.00      137.26      4.09 o 
  -6   1   4       17.19       21.89      2.35 o 
  -5   1   4     1024.45      981.95     11.92 o 
  -4   1   4     1214.73     1228.82     11.67 o 
  -3   1   4      249.65      238.86      6.00 o 
  -2   1   4      376.09      352.99      4.17 o 
  -1   1   4     1841.70     1712.81     13.47 o 
   0   1   4     1856.13     1880.21     14.02 o 
   1   1   4     2029.22     1899.90     20.13 o 
   2   1   4     1185.96     1233.29     12.21 o 
   3   1   4      442.20      381.89      5.10 o 
   4   1   4      948.04      994.06     10.30 o 
   5   1   4        0.48        0.80      1.47 o 
   6   1   4     1601.60     1616.51     13.07 o 
   7   1   4        1.32        0.54      1.34 o 
   8   1   4      219.47      231.90      6.26 o 
   9   1   4      355.10      370.61      8.35 o 
  10   1   4       21.33       19.10      4.77 o 
  11   1   4        4.88        5.52      2.58 o 
  12   1   4        0.15        1.45      3.84 o 
  13   1   4        3.19        4.93      3.51 o 
  14   1   4        6.66        1.03      5.66 o 
  15   1   4       74.79       50.76      7.53 o 
 -17   2   4        1.69        8.42      9.34 o 
 -16   2   4        7.56        8.60      8.74 o 
 -15   2   4        4.99       -1.58      6.03 o 
 -14   2   4       22.61       10.14      4.96 o 
 -13   2   4        0.60        6.36      3.93 o 
 -12   2   4        2.37       -0.30      3.31 o 
 -11   2   4      172.64      135.31      6.42 o 
 -10   2   4      100.34      112.08      6.75 o 
  -9   2   4      424.57      373.93      7.67 o 
  -8   2   4    22071.61    22153.19    136.62 o 
  -7   2   4        6.84        5.96      1.78 o 
  -6   2   4      235.06      190.79      4.08 o 
  -5   2   4      283.54      283.26      4.97 o 
  -4   2   4        0.23        5.86      1.33 o 
  -3   2   4     4499.85     4574.07     33.97 o 
  -2   2   4     2549.37     2425.45     17.61 o 
  -1   2   4      153.01      138.45      2.42 o 
   0   2   4     2234.46     2130.16     19.97 o 
   1   2   4       97.82       82.08      3.53 o 
   2   2   4     3261.20     3263.66     31.85 o 
   3   2   4     3376.42     3532.68     31.97 o 
   4   2   4     1374.83     1399.45     18.82 o 
   5   2   4       43.79       35.27      3.25 o 
   6   2   4      863.93      867.28     14.27 o 
   7   2   4       63.79       53.16      2.85 o 
   8   2   4      468.46      498.68      8.49 o 
   9   2   4        6.29        5.42      2.65 o 
  10   2   4      165.18      157.81      6.17 o 
  11   2   4      102.11      103.97      4.94 o 
  12   2   4        1.12       -1.84      2.43 o 
  13   2   4       25.74       21.03      5.69 o 
  14   2   4       77.57       81.20      8.21 o 
  15   2   4       10.49       19.98      6.75 o 
 -17   3   4       26.37       19.70     10.42 o 
 -16   3   4       25.54       40.93     26.58 o 
 -15   3   4       68.62       72.74     12.39 o 
 -14   3   4       95.19      106.64      9.75 o 
 -13   3   4       24.46       21.89      5.99 o 
 -12   3   4      788.73      714.52     17.17 o 
 -11   3   4      919.93      907.37     15.79 o 
 -10   3   4        1.92        2.62      2.90 o 
  -9   3   4      128.45      120.72      4.99 o 
  -8   3   4       51.17       55.85      3.39 o 
  -7   3   4      210.98      240.98      5.80 o 
  -6   3   4      520.23      528.10      7.85 o 
  -5   3   4     3825.57     4015.95     30.54 o 
  -3   3   4        5.45        8.92      1.33 o 
  -2   3   4      298.50      287.77      3.57 o 
  -1   3   4      862.51      962.33      8.90 o 
   0   3   4     6149.39     5857.01     40.58 o 
   1   3   4      360.31      308.21      4.04 o 
   2   3   4     3108.92     3216.36     27.47 o 
   3   3   4     1242.27     1247.54     13.38 o 
   4   3   4        6.60        8.82      2.14 o 
   5   3   4     1497.59     1614.62     23.25 o 
   6   3   4      688.52      755.26     14.46 o 
   7   3   4      191.28      195.72      8.80 o 
   8   3   4      458.06      477.96     13.24 o 
   9   3   4      265.73      256.15     10.42 o 
  10   3   4      345.69      332.55      9.49 o 
  11   3   4       52.28       54.06      5.72 o 
  12   3   4      110.54       92.97      8.39 o 
  13   3   4        6.43       14.14      5.68 o 
  14   3   4        4.59        0.72      5.88 o 
  15   3   4       18.18       27.16      8.34 o 
 -16   4   4       35.84       23.89     10.19 o 
 -15   4   4       11.19       16.78      9.04 o 
 -14   4   4        7.92        1.39      6.30 o 
 -13   4   4        0.44        4.56      4.38 o 
 -12   4   4      602.73      622.09     14.31 o 
 -11   4   4        0.00        1.60      3.10 o 
 -10   4   4        0.78        2.91      2.99 o 
  -9   4   4     1219.29     1201.96     17.82 o 
  -8   4   4      328.32      311.24      7.45 o 
  -7   4   4      915.44      946.66     11.55 o 
  -6   4   4      181.88      204.84      4.83 o 
  -5   4   4       10.24        8.49      1.82 o 
  -4   4   4     1128.33     1217.16     12.17 o 
  -3   4   4      338.11      318.82      8.57 o 
  -2   4   4      466.96      472.73     10.99 o 
  -1   4   4       48.02       50.10      1.68 o 
   0   4   4     2727.31     2771.34     23.61 o 
   1   4   4       21.20       24.29      1.74 o 
   2   4   4        1.90        1.85      1.57 o 
   3   4   4     1356.48     1533.45     17.60 o 
   4   4   4       39.19       50.30      3.43 o 
   5   4   4      139.09      129.72      6.23 o 
   6   4   4      129.61      133.89      6.20 o 
   7   4   4        1.49       -0.29      3.09 o 
   8   4   4       72.85       72.40      6.13 o 
   9   4   4       12.81        7.15      3.66 o 
  10   4   4       37.61       43.66      4.69 o 
  11   4   4       22.83       19.20      4.34 o 
  12   4   4       70.13       79.03      8.29 o 
  13   4   4        2.15        8.36      7.73 o 
  14   4   4       40.90       40.35     10.09 o 
 -16   5   4        0.98       18.57      9.75 o 
 -15   5   4       23.89       20.55      9.26 o 
 -14   5   4        8.59        4.12      5.55 o 
 -13   5   4       97.31       79.19      9.41 o 
 -12   5   4        9.28        9.31      7.64 o 
 -11   5   4       93.33       92.04      9.78 o 
 -10   5   4        5.11        4.71      3.64 o 
  -9   5   4        8.90        4.33      2.66 o 
  -8   5   4       10.43       11.66      2.70 o 
  -7   5   4       70.01       88.02      4.36 o 
  -6   5   4      177.39      207.17      5.35 o 
  -5   5   4      879.66      942.46     10.46 o 
  -4   5   4      312.46      301.67      5.91 o 
  -3   5   4     2767.48     3029.21     33.02 o 
  -2   5   4      839.19      918.97     14.51 o 
  -1   5   4       92.48       89.51      4.53 o 
   0   5   4       40.06       44.41      2.12 o 
   1   5   4     2311.94     2509.93     23.41 o 
   2   5   4     1501.90     1625.14     17.29 o 
   3   5   4      980.00     1008.72     13.75 o 
   4   5   4      402.57      430.15      8.79 o 
   5   5   4      515.41      528.86     10.30 o 
   6   5   4      321.78      319.89      9.13 o 
   7   5   4        7.11       10.59      3.23 o 
   8   5   4      463.31      481.32     15.64 o 
   9   5   4       53.56       47.98      4.67 o 
  10   5   4       58.42       52.29      5.16 o 
  11   5   4      149.78      162.21     10.25 o 
  12   5   4       87.58       93.11      9.33 o 
  13   5   4       27.31       21.26      6.49 o 
  14   5   4       10.18        7.16      7.72 o 
 -16   6   4        0.06        3.22      9.16 o 
 -15   6   4       17.50       12.14      6.46 o 
 -14   6   4       17.69       12.75      5.96 o 
 -13   6   4        1.93        6.32      5.25 o 
 -12   6   4      103.64       92.70      8.69 o 
 -11   6   4        9.71        9.56      4.45 o 
 -10   6   4        0.06        0.90      3.63 o 
  -9   6   4      170.72      169.84      7.80 o 
  -8   6   4        9.80        9.06      3.47 o 
  -7   6   4      284.85      305.43      8.42 o 
  -6   6   4      167.40      160.82      6.19 o 
  -5   6   4        0.59        4.11      2.45 o 
  -4   6   4       12.21        5.12      2.15 o 
  -3   6   4       27.93       26.52      2.88 o 
  -2   6   4        7.25        3.16      2.28 o 
  -1   6   4        0.01        0.16      1.96 o 
   0   6   4      848.24     1059.52     12.33 o 
   1   6   4       15.30       13.13      1.76 o 
   2   6   4      544.85      612.04     10.79 o 
   3   6   4       47.49       44.95      3.54 o 
   4   6   4       54.17       61.88      4.25 o 
   5   6   4      212.84      215.08      7.07 o 
   6   6   4        2.04       -0.87      2.86 o 
   7   6   4        0.12       -2.86      2.86 o 
   8   6   4      175.22      176.20      9.04 o 
   9   6   4      473.74      469.16     11.34 o 
  10   6   4       89.48       86.18      6.25 o 
  11   6   4      140.82      139.36     11.04 o 
  12   6   4        2.26       11.16      6.50 o 
  13   6   4      178.96      183.66     17.87 o 
 -15   7   4        4.89        6.54      8.09 o 
 -14   7   4       97.95       95.43     12.14 o 
 -13   7   4        2.21        1.08      5.48 o 
 -12   7   4       82.79       69.79     10.46 o 
 -11   7   4      106.01      108.92     15.67 o 
 -10   7   4       32.03       31.14      7.11 o 
  -9   7   4      718.66      725.65     18.41 o 
  -8   7   4      436.05      417.33     19.97 o 
  -7   7   4        0.68       -1.53      2.97 o 
  -6   7   4      210.40      203.68      8.97 o 
  -5   7   4     1473.00     1442.66     20.60 o 
  -4   7   4      253.68      268.60      7.84 o 
  -3   7   4     1587.00     1601.52     21.29 o 
  -2   7   4      182.08      198.49     10.61 o 
  -1   7   4      141.06      166.02      6.53 o 
   0   7   4        0.34        1.86      2.46 o 
   1   7   4      318.79      327.31     12.87 o 
   2   7   4       68.18       89.31      5.84 o 
   3   7   4        0.20        0.18      2.18 o 
   4   7   4        0.05        3.21      2.39 o 
   5   7   4       86.42      108.50      8.90 o 
   6   7   4      312.23      303.74      9.69 o 
   7   7   4      100.89       90.06      6.44 o 
   8   7   4       25.10       21.45      4.53 o 
   9   7   4       43.94       49.44     10.42 o 
  10   7   4      146.37      147.62     11.18 o 
  11   7   4        5.30        8.65      6.17 o 
  12   7   4        0.84        1.79      5.64 o 
  13   7   4       17.52       10.69      9.39 o 
 -14   8   4        0.08        9.71      9.36 o 
 -13   8   4       49.23       46.97     10.75 o 
 -12   8   4       33.59       30.11      8.12 o 
 -11   8   4      536.44      525.99     22.16 o 
 -10   8   4       43.27       53.62      7.57 o 
  -9   8   4       38.43       30.38      7.89 o 
  -8   8   4      106.90      103.82      9.56 o 
  -7   8   4       93.12       86.93      6.77 o 
  -6   8   4        7.46       11.21      3.51 o 
  -5   8   4      132.51      126.02      6.61 o 
  -4   8   4      458.45      446.93     10.86 o 
  -3   8   4      423.23      393.45     11.47 o 
  -2   8   4      850.63      823.34     16.47 o 
  -1   8   4      322.95      329.19     11.35 o 
   0   8   4      103.53       91.91      9.72 o 
   1   8   4      357.66      373.70     12.11 o 
   2   8   4      576.78      578.64     23.33 o 
   3   8   4       32.74       33.95      5.15 o 
   4   8   4      400.91      402.59     17.64 o 
   5   8   4        2.58        6.16      5.94 o 
   6   8   4        6.46        2.08      6.64 o 
   7   8   4        0.05       -0.44     13.14 o 
   8   8   4       32.31       44.30     10.36 o 
   9   8   4      197.71      185.79     16.72 o 
  10   8   4      142.99      143.47     11.57 o 
  11   8   4       29.29       30.64      7.25 o 
  12   8   4       45.87       42.63     12.33 o 
 -13   9   4        8.93        9.35     11.29 o 
 -12   9   4       20.87       21.23      7.64 o 
 -11   9   4       43.75       35.78      8.90 o 
 -10   9   4       34.58       32.32      8.38 o 
  -9   9   4        4.43        5.87      5.17 o 
  -8   9   4      121.16      132.66     10.11 o 
  -7   9   4       32.70       39.21      7.19 o 
  -6   9   4      202.95      200.83      9.84 o 
  -5   9   4      203.59      227.52     10.29 o 
  -4   9   4      357.57      304.56     19.68 o 
  -3   9   4       10.34        8.42      7.56 o 
  -2   9   4      721.89      697.00     20.41 o 
  -1   9   4      303.87      289.22     13.58 o 
   0   9   4      734.53      662.40     19.98 o 
   1   9   4      192.04      175.45     11.21 o 
   2   9   4      765.20      721.86     21.24 o 
   3   9   4      747.46      699.51     21.20 o 
   4   9   4      131.68      139.28     10.77 o 
   5   9   4      154.58      171.49     15.11 o 
   6   9   4       11.03       15.52      7.94 o 
   7   9   4        4.27       14.61      8.52 o 
   8   9   4      208.62      252.78     47.51 o 
   9   9   4       13.51       19.09      9.35 o 
  10   9   4        2.24        1.86      5.80 o 
  11   9   4       14.47       11.38      9.96 o 
 -12  10   4       11.49        5.65     11.68 o 
 -11  10   4       94.00       87.21     12.32 o 
 -10  10   4        9.87        7.08     10.51 o 
  -9  10   4        8.36        4.94      6.39 o 
  -8  10   4       30.22       28.19      8.09 o 
  -7  10   4        0.35       -0.18      5.42 o 
  -6  10   4      135.73      135.17     12.26 o 
  -5  10   4      353.65      303.75     14.73 o 
  -4  10   4       27.45       29.04      5.94 o 
  -3  10   4      224.77      175.13     20.83 o 
  -2  10   4        9.09        3.76      5.59 o 
  -1  10   4      552.61      536.70     18.87 o 
   0  10   4      210.51      199.45     12.47 o 
   1  10   4       28.30       37.44     10.06 o 
   2  10   4      108.47      102.36     10.24 o 
   3  10   4      302.12      306.74     15.47 o 
   4  10   4      135.68      129.56     11.48 o 
   5  10   4       24.31       18.51      8.84 o 
   6  10   4      157.42      182.72     26.48 o 
   7  10   4       12.86       15.79      9.16 o 
   8  10   4       19.53       19.20      9.84 o 
   9  10   4      143.23      123.75     16.66 o 
  10  10   4       40.13       53.92     13.15 o 
 -11  11   4        8.29       12.66     12.85 o 
 -10  11   4        0.00       12.98      7.54 o 
  -9  11   4       14.92       15.98      7.51 o 
  -8  11   4      237.59      281.23     17.55 o 
  -7  11   4       55.20       64.86     13.14 o 
  -6  11   4       90.95       82.29     10.79 o 
  -5  11   4      145.04      155.48     11.14 o 
  -4  11   4       22.58       23.81      6.20 o 
  -3  11   4      116.14      105.33      9.56 o 
  -2  11   4        4.79        1.06      6.36 o 
  -1  11   4      369.12      356.69     18.98 o 
   0  11   4      115.85      109.48     10.76 o 
   1  11   4        0.07        1.17      5.67 o 
   2  11   4       54.34       35.15      8.74 o 
   3  11   4       87.62       81.43     12.36 o 
   4  11   4       17.42       20.64      7.28 o 
   5  11   4      231.59      237.21     19.58 o 
   6  11   4       45.68       53.74     12.18 o 
   7  11   4       10.61       11.96      9.45 o 
   8  11   4        0.01       -1.56     16.84 o 
   9  11   4        0.15        7.22     10.01 o 
  -9  12   4        1.33        4.09     12.07 o 
  -8  12   4      167.77      188.24     15.90 o 
  -7  12   4        0.44       13.58      7.70 o 
  -6  12   4      112.53      108.10     15.09 o 
  -5  12   4      149.00      147.82     32.03 o 
  -4  12   4        1.53        2.44      5.29 o 
  -3  12   4        8.71        8.62      5.83 o 
  -2  12   4        0.05       -7.13      8.08 o 
  -1  12   4      131.44      117.69     19.57 o 
   0  12   4        0.03       13.10      8.18 o 
   1  12   4       26.68       28.74      9.02 o 
   2  12   4       48.53       40.26     13.04 o 
   3  12   4       27.32       52.34     17.71 o 
   4  12   4       16.61       32.51     10.19 o 
   5  12   4       49.27       46.39      9.54 o 
   6  12   4       11.41       22.95     10.80 o 
   7  12   4       28.55       48.97     13.41 o 
  -7  13   4        1.42       -7.40     10.51 o 
  -6  13   4        0.20       -6.62     10.12 o 
  -5  13   4        0.21       -2.14     10.32 o 
  -4  13   4        7.18        3.89     10.71 o 
  -3  13   4       40.01       28.62     12.85 o 
  -2  13   4        8.17        1.98      7.63 o 
  -1  13   4        7.12        1.04      7.87 o 
   0  13   4       30.91       17.06      9.41 o 
   1  13   4        0.20       -0.61      8.26 o 
   2  13   4        7.94        4.72      8.52 o 
   3  13   4        9.66        8.96      9.15 o 
   4  13   4       20.89        9.78      8.09 o 
   5  13   4        4.63        5.08      7.84 o 
  -3  14   4       27.17       36.99     15.19 o 
  -2  14   4       13.56        3.50     12.85 o 
  -1  14   4       58.03       79.05     19.28 o 
   0  14   4      126.92      152.27     18.04 o 
   1  14   4        3.81       -2.32     24.44 o 
 -17   0   5        4.58        1.36     12.27 o 
 -15   0   5        2.67       12.27     11.49 o 
 -13   0   5       17.84        8.05      5.29 o 
 -11   0   5      251.67      262.71     11.73 o 
  -9   0   5       68.77       67.81      6.11 o 
  -7   0   5     1598.12     1695.86     23.39 o 
  -5   0   5      783.41      748.35     13.42 o 
  -3   0   5    18470.45    17864.45    216.17 o 
  -1   0   5     2334.58     2206.30     24.81 o 
   1   0   5      142.83      127.32      8.26 o 
   3   0   5     4706.41     4862.67     60.82 o 
   5   0   5     8506.56     8674.48    119.23 o 
   7   0   5      209.61      230.77      5.10 o 
   9   0   5      160.55      173.45     10.43 o 
  11   0   5       45.99       35.42      6.94 o 
  15   0   5      222.74      216.32     32.52 o 
 -17   1   5       31.86       18.80     10.05 o 
 -16   1   5        5.52        6.21      8.15 o 
 -15   1   5        0.03       -3.22      5.46 o 
 -14   1   5       18.14       24.10      5.43 o 
 -13   1   5        7.27       11.27      3.63 o 
 -12   1   5       75.64       70.89      5.57 o 
 -11   1   5      944.06      938.19     16.95 o 
 -10   1   5       47.16       48.84      3.89 o 
  -9   1   5      105.76      110.34      4.46 o 
  -8   1   5        3.73       -2.01      2.01 o 
  -7   1   5     1690.02     1820.74     16.49 o 
  -6   1   5      574.88      550.05      7.54 o 
  -5   1   5      935.61      860.20      9.69 o 
  -4   1   5        0.86        2.67      1.78 o 
  -3   1   5      695.18      626.56      7.18 o 
  -2   1   5      167.07      163.21      3.59 o 
  -1   1   5      351.72      302.07      3.79 o 
   0   1   5     4026.26     4095.91     33.70 o 
   1   1   5     4797.44     4322.29     41.61 o 
   2   1   5     1430.10     1407.16     17.38 o 
   3   1   5       48.65       54.22      2.45 o 
   4   1   5       31.62       47.52      1.68 o 
   5   1   5      749.27      852.18      9.66 o 
   6   1   5        4.45        3.63      1.62 o 
   7   1   5       45.13       40.73      3.12 o 
   8   1   5       32.65       34.58      3.12 o 
   9   1   5      175.09      168.27      6.30 o 
  10   1   5       46.39       38.48      3.92 o 
  11   1   5       83.23       77.65      5.83 o 
  12   1   5        6.10       10.27      4.15 o 
  13   1   5        2.63        9.52      6.05 o 
  14   1   5        0.00       14.29     11.14 o 
  15   1   5       16.11        8.89     12.45 o 
 -17   2   5        0.44        9.89      9.18 o 
 -16   2   5        0.00        0.40      9.64 o 
 -15   2   5      234.05      212.79     15.29 o 
 -14   2   5       74.87       70.12      7.60 o 
 -13   2   5        2.93        2.03      3.98 o 
 -12   2   5      707.68      683.06     13.36 o 
 -11   2   5      126.01      122.01      6.60 o 
 -10   2   5       82.11       94.41      4.98 o 
  -9   2   5       84.57      101.54      4.50 o 
  -8   2   5      630.89      632.89     10.97 o 
  -7   2   5      435.38      450.23      7.01 o 
  -6   2   5       27.31       15.55      2.24 o 
  -5   2   5      364.39      385.02      5.82 o 
  -4   2   5      302.16      269.01      4.93 o 
  -3   2   5      516.16      516.45      6.39 o 
  -2   2   5     3814.63     3715.77     32.14 o 
  -1   2   5       88.95       65.77      2.54 o 
   0   2   5      202.62      196.26      4.33 o 
   1   2   5        3.04        8.95      1.33 o 
   2   2   5      209.00      222.15      5.04 o 
   3   2   5     3967.68     4023.30     33.36 o 
   4   2   5     8707.39     9208.08     68.39 o 
   5   2   5      384.14      404.92      7.64 o 
   6   2   5     1542.79     1567.71     22.84 o 
   7   2   5      125.27      126.54      7.29 o 
   8   2   5      741.13      754.04     12.08 o 
   9   2   5       36.02       29.83      3.58 o 
  10   2   5       20.44       22.77      3.43 o 
  11   2   5       50.51       39.30      7.13 o 
  12   2   5       34.84       31.33      5.77 o 
  13   2   5       24.46       27.35      5.74 o 
  14   2   5       11.52       26.95      6.16 o 
 -17   3   5       13.99       12.05     10.39 o 
 -16   3   5       40.18       25.41     10.33 o 
 -15   3   5       30.14       32.67      7.94 o 
 -14   3   5       25.30       26.86      8.08 o 
 -13   3   5       98.34      123.64      9.92 o 
 -12   3   5     1956.84     1803.23     28.08 o 
 -11   3   5       70.61       91.31      6.57 o 
 -10   3   5      428.53      406.08     10.82 o 
  -9   3   5       12.16       13.54      3.44 o 
  -8   3   5       52.82       72.64      3.76 o 
  -7   3   5     1483.10     1425.17     14.71 o 
  -6   3   5        6.24       10.87      2.08 o 
  -5   3   5       30.83       40.93      2.24 o 
  -4   3   5      148.71      121.64      3.17 o 
  -3   3   5     1085.96     1110.71      9.93 o 
  -2   3   5     1814.11     1816.36     15.20 o 
  -1   3   5     1740.96     1729.57     13.63 o 
   0   3   5       65.76       81.45      2.18 o 
   1   3   5     4566.30     4974.54     43.23 o 
   2   3   5      198.55      260.61      4.84 o 
   3   3   5      219.21      186.05      6.05 o 
   4   3   5       13.04       18.75      2.31 o 
   5   3   5       10.46       12.06      2.74 o 
   6   3   5      119.95      121.99      5.84 o 
   7   3   5        0.00       -2.40      2.40 o 
   8   3   5        0.93        4.14      2.50 o 
   9   3   5       72.28       80.23      6.50 o 
  10   3   5       20.78       19.86      3.48 o 
  11   3   5       63.35       60.65      6.65 o 
  12   3   5        0.68       -1.23      4.27 o 
  13   3   5        1.55       -0.70      4.57 o 
  14   3   5       68.71       58.55      8.45 o 
 -17   4   5        0.13        1.63      8.82 o 
 -16   4   5       71.42       81.67     14.05 o 
 -15   4   5       33.37       12.34      7.10 o 
 -14   4   5       36.24       33.34      8.16 o 
 -13   4   5      122.86      101.99     10.93 o 
 -12   4   5       56.39       57.60      6.58 o 
 -11   4   5       50.29       54.73      5.12 o 
 -10   4   5      142.31      140.83      5.50 o 
  -9   4   5      325.50      334.24      7.30 o 
  -8   4   5      268.59      242.13      6.32 o 
  -7   4   5      153.42      151.91      5.65 o 
  -6   4   5      836.41      868.82     10.39 o 
  -5   4   5       38.38       45.08      2.35 o 
  -4   4   5     3193.95     3243.36     28.16 o 
  -3   4   5     1719.37     1847.11     13.75 o 
  -2   4   5     2666.40     2750.34     22.32 o 
  -1   4   5     2665.22     2736.22     21.84 o 
   0   4   5     3796.70     4101.34     28.62 o 
   1   4   5      603.38      608.25      6.89 o 
   2   4   5      886.95      864.82     10.74 o 
   3   4   5      210.33      250.65      5.50 o 
   4   4   5      587.75      643.72     10.63 o 
   5   4   5      597.76      603.67     11.74 o 
   6   4   5       25.03       14.57      3.21 o 
   7   4   5      802.66      795.69     16.54 o 
   8   4   5      274.14      294.92     11.11 o 
   9   4   5      113.57      110.04      5.92 o 
  10   4   5       33.14       31.71      4.31 o 
  11   4   5      108.38      115.72      8.54 o 
  12   4   5       36.18       37.49      6.28 o 
  13   4   5       17.57       13.72      5.60 o 
  14   4   5        3.12        5.10      7.39 o 
 -16   5   5        2.06       -6.52      7.37 o 
 -15   5   5        1.13        0.30      7.09 o 
 -14   5   5        0.03       -4.36      5.99 o 
 -13   5   5       67.33       55.84      7.62 o 
 -12   5   5        5.42       10.90      4.46 o 
 -11   5   5        8.55        8.00      4.30 o 
 -10   5   5       51.40       55.64      5.11 o 
  -9   5   5        3.29        4.25      2.92 o 
  -8   5   5       11.37       11.42      2.96 o 
  -7   5   5      657.55      676.63     10.83 o 
  -6   5   5       11.93       12.83      2.54 o 
  -5   5   5       75.82       87.12      3.06 o 
  -4   5   5      837.39      799.22     11.08 o 
  -3   5   5      883.53      914.38     17.58 o 
  -2   5   5      438.49      434.22      7.07 o 
  -1   5   5      351.15      351.16      5.44 o 
   0   5   5     1460.20     1641.50     15.35 o 
   1   5   5      280.62      326.58      5.54 o 
   2   5   5     1155.57     1331.99     14.58 o 
   3   5   5       88.19       94.98      4.37 o 
   4   5   5      102.25       88.85      4.95 o 
   5   5   5      534.55      501.66     11.58 o 
   6   5   5       16.96       22.52      3.89 o 
   7   5   5       46.99       48.76      5.09 o 
   8   5   5      113.11      117.71      7.47 o 
   9   5   5       33.51       39.45      4.52 o 
  10   5   5      169.63      157.78      8.14 o 
  11   5   5       26.52       26.68      6.13 o 
  12   5   5       15.01       21.90      6.42 o 
  13   5   5       15.41       19.74      8.82 o 
  14   5   5        0.26       -5.06     14.60 o 
 -16   6   5        3.06        9.39      7.82 o 
 -15   6   5        0.73        8.98      7.96 o 
 -14   6   5        4.07       11.08      6.08 o 
 -13   6   5       55.63       79.13      9.59 o 
 -12   6   5      246.70      276.79     14.26 o 
 -11   6   5        0.00       10.22      4.68 o 
 -10   6   5      172.23      159.45      9.44 o 
  -9   6   5       72.75       77.06      6.01 o 
  -8   6   5      710.56      715.10     14.31 o 
  -7   6   5       12.80        7.50      3.37 o 
  -6   6   5      373.18      380.61      9.98 o 
  -5   6   5      499.05      532.44     12.83 o 
  -4   6   5        0.38       -1.61      2.03 o 
  -3   6   5      917.90      993.17     13.97 o 
  -2   6   5     1318.80     1289.61     14.83 o 
  -1   6   5      297.76      359.84      6.65 o 
   0   6   5        7.15       13.08      2.17 o 
   1   6   5      709.46      801.57     11.31 o 
   2   6   5      367.68      388.83      8.17 o 
   3   6   5       38.03       48.87      3.93 o 
   4   6   5      331.61      349.41      9.16 o 
   5   6   5      435.19      426.46     10.70 o 
   6   6   5        0.87        0.80      2.94 o 
   7   6   5      609.04      594.64     14.95 o 
   8   6   5        3.49        1.86      3.45 o 
   9   6   5       89.14       89.32      6.93 o 
  10   6   5       32.41       45.84      5.61 o 
  11   6   5      179.57      180.13     10.93 o 
  12   6   5        4.14        8.50      5.72 o 
  13   6   5        0.32        8.36     11.68 o 
 -15   7   5       34.81       30.33      9.28 o 
 -14   7   5        2.33        0.58      6.30 o 
 -13   7   5      134.50      147.37     13.53 o 
 -12   7   5      219.12      221.03     13.39 o 
 -11   7   5        1.75        3.32      5.05 o 
 -10   7   5        2.64        6.46      6.89 o 
  -9   7   5       77.29       93.31      7.67 o 
  -8   7   5      149.59      154.48      8.21 o 
  -7   7   5      180.79      184.17     11.23 o 
  -6   7   5        0.28        1.91      3.00 o 
  -5   7   5        0.77       -0.64      3.20 o 
  -4   7   5      415.08      436.07     10.21 o 
  -3   7   5        0.91        2.07      2.33 o 
  -2   7   5       74.99       77.56      5.05 o 
  -1   7   5      274.27      279.69      7.70 o 
   0   7   5        9.23        8.80      2.33 o 
   1   7   5      132.60      152.91      7.11 o 
   2   7   5      296.21      268.77      8.27 o 
   3   7   5      428.57      447.02     10.83 o 
   4   7   5      389.64      365.02     11.18 o 
   5   7   5        0.52       -2.75      2.75 o 
   6   7   5      241.85      226.59      8.83 o 
   7   7   5       71.47       77.07      6.58 o 
   8   7   5       81.88       84.79      6.77 o 
   9   7   5      189.30      180.63     11.24 o 
  10   7   5        1.71        0.74      5.33 o 
  11   7   5       19.28       22.40      6.99 o 
  12   7   5       15.37       20.47      9.40 o 
 -14   8   5        4.53        1.87      6.81 o 
 -13   8   5        2.53       -3.49      5.94 o 
 -12   8   5       95.91       83.62     11.27 o 
 -11   8   5        0.39        3.97      6.53 o 
 -10   8   5       12.56       16.23      5.64 o 
  -9   8   5      287.74      285.91     14.34 o 
  -8   8   5        2.55       -0.07      4.09 o 
  -7   8   5        7.15       11.71      3.99 o 
  -6   8   5       30.10       22.32      4.62 o 
  -5   8   5      144.69      149.52      7.55 o 
  -4   8   5        6.52        1.81      3.30 o 
  -3   8   5       62.14       86.76      6.05 o 
  -2   8   5      424.21      451.08     12.47 o 
  -1   8   5      133.19      118.36      8.49 o 
   0   8   5      133.33      135.80      7.40 o 
   1   8   5       86.85       79.47      6.80 o 
   2   8   5        7.37        6.16      3.93 o 
   3   8   5       97.29       96.59      6.18 o 
   4   8   5       21.06       14.37      5.76 o 
   5   8   5      209.85      224.33     12.99 o 
   6   8   5      376.95      357.02     19.10 o 
   7   8   5       40.68       63.00     11.97 o 
   8   8   5       28.22       16.56     12.66 o 
   9   8   5       43.72       34.22      9.90 o 
  10   8   5        2.45        1.37      5.77 o 
  11   8   5       35.56       31.00     14.51 o 
  12   8   5        6.35       10.37     10.90 o 
 -13   9   5       42.55       53.72      9.54 o 
 -12   9   5        0.64        5.66      6.18 o 
 -11   9   5        3.54        0.95      6.35 o 
 -10   9   5       13.04        5.92      6.25 o 
  -9   9   5       38.59       35.51      9.79 o 
  -8   9   5        3.71       16.69      4.95 o 
  -7   9   5       89.21      104.00      8.16 o 
  -6   9   5       41.49       37.40      5.94 o 
  -5   9   5      377.99      363.80     11.40 o 
  -4   9   5        2.19       -1.51      3.57 o 
  -3   9   5     1049.78     1075.71     19.58 o 
  -2   9   5        9.60        4.65      4.00 o 
  -1   9   5       77.05       90.82     10.54 o 
   0   9   5        1.21        4.39      5.02 o 
   1   9   5       63.01       72.20      8.35 o 
   2   9   5      526.31      518.70     17.81 o 
   3   9   5      197.04      214.81     12.69 o 
   4   9   5      292.49      316.38     25.51 o 
   5   9   5      233.35      274.60     18.13 o 
   6   9   5      152.52      149.97     17.43 o 
   7   9   5       42.68       64.62     19.08 o 
   8   9   5       16.38       20.40      8.74 o 
   9   9   5       37.55       21.78      9.18 o 
  10   9   5      114.29      119.23     19.86 o 
  11   9   5        0.08        5.95      8.95 o 
 -12  10   5        0.15       -4.22      6.65 o 
 -11  10   5        1.71       11.13      7.29 o 
 -10  10   5        2.08        1.42      6.73 o 
  -9  10   5        3.00       -4.34      5.93 o 
  -8  10   5       36.74       45.15      8.74 o 
  -7  10   5       31.87       41.77      7.03 o 
  -6  10   5       74.13       76.78      8.62 o 
  -5  10   5      147.50      145.46     10.42 o 
  -4  10   5     1079.53     1031.37     22.50 o 
  -3  10   5       11.14       22.61      5.30 o 
  -2  10   5      539.33      526.47     15.45 o 
  -1  10   5      596.87      574.39     22.30 o 
   0  10   5      503.69      471.57     19.92 o 
   1  10   5      681.90      622.61     20.58 o 
   2  10   5      280.23      262.81     15.82 o 
   3  10   5        0.44       -1.29      5.46 o 
   4  10   5      284.92      305.19     19.79 o 
   5  10   5        2.22        8.03      8.29 o 
   6  10   5        0.01        1.48      7.68 o 
   7  10   5        8.61        6.72      8.55 o 
   8  10   5       55.37       86.14     14.30 o 
   9  10   5       30.91       29.58     10.81 o 
  10  10   5       26.95       44.94     17.62 o 
 -11  11   5       24.90       -3.12     11.88 o 
 -10  11   5       10.18       17.27      8.94 o 
  -9  11   5      255.77      246.64     17.32 o 
  -8  11   5       54.36       51.08     10.52 o 
  -7  11   5       13.65        6.26      6.96 o 
  -6  11   5       57.87       61.73     11.43 o 
  -5  11   5       98.88       93.47      9.63 o 
  -4  11   5       95.16      110.37      9.89 o 
  -3  11   5        2.98        3.92      6.12 o 
  -2  11   5      308.90      320.65     15.98 o 
  -1  11   5      102.21      111.89     14.95 o 
   0  11   5        1.35       -1.08      6.03 o 
   1  11   5        7.70        2.18      8.73 o 
   2  11   5        0.18        3.64      5.81 o 
   3  11   5       20.87       26.96      7.70 o 
   4  11   5        2.69        4.63     12.46 o 
   5  11   5       17.15       19.81      9.05 o 
   6  11   5        1.59        2.26      8.43 o 
   7  11   5       13.56        2.38      8.56 o 
   8  11   5       77.26       78.41     14.85 o 
  -9  12   5       37.27       45.37     15.97 o 
  -8  12   5       14.77        9.54     12.27 o 
  -7  12   5       97.81      108.65     18.69 o 
  -6  12   5       51.04       45.95     14.60 o 
  -5  12   5        3.58       -4.20      6.79 o 
  -4  12   5       64.06       62.41     16.65 o 
  -3  12   5        0.01       -6.47      6.51 o 
  -2  12   5       44.22       40.66      9.90 o 
  -1  12   5      206.73      177.45     16.86 o 
   0  12   5       53.44       72.71     10.21 o 
   1  12   5        1.28        5.72      8.24 o 
   2  12   5       17.12       22.42      8.16 o 
   3  12   5        4.85        7.76      7.16 o 
   4  12   5       58.63       83.10     13.91 o 
   5  12   5      103.03       90.23     14.85 o 
   6  12   5       16.22        4.84     10.32 o 
   7  12   5       18.88       13.14     11.31 o 
  -7  13   5       19.84       17.52     13.82 o 
  -6  13   5       68.56       35.24     15.19 o 
  -5  13   5        3.97        5.45     11.29 o 
  -4  13   5      101.50      100.86     19.86 o 
  -3  13   5       30.94       46.88     17.62 o 
  -2  13   5       28.01       23.07      9.56 o 
  -1  13   5      155.79      175.37     17.49 o 
   0  13   5        0.00       13.75      8.98 o 
   1  13   5       63.41       94.55     14.52 o 
   2  13   5       26.93       21.94      8.26 o 
   3  13   5       21.19       11.40      8.15 o 
   4  13   5       16.55       39.06     11.90 o 
  -2  14   5        7.54       25.31     15.19 o 
  -1  14   5      165.02      230.07     20.36 o 
 -16   0   6       82.38       58.80     17.91 o 
 -14   0   6       25.38       18.86      9.21 o 
 -12   0   6      922.73      927.77     22.24 o 
 -10   0   6       13.79        8.96      4.24 o 
  -8   0   6     1888.60     1881.07     23.77 o 
  -6   0   6      333.57      327.47     11.10 o 
  -4   0   6     7752.25     7725.64     97.67 o 
  -2   0   6      695.94      720.31     12.54 o 
   0   0   6      770.95      891.67     31.18 o 
   2   0   6     2075.97     2193.06     25.94 o 
   4   0   6        3.71        3.29      3.45 o 
   6   0   6      146.54      142.02      5.88 o 
   8   0   6      163.69      167.33      8.37 o 
  10   0   6       78.75       71.61      7.45 o 
  12   0   6       79.58       72.04     19.67 o 
  14   0   6       40.39       12.27     16.36 o 
 -17   1   6        2.72        2.80      8.74 o 
 -16   1   6       35.48       18.61     21.03 o 
 -15   1   6        4.43        7.68      7.52 o 
 -14   1   6       44.94       53.36      6.44 o 
 -13   1   6       17.51       14.39      5.40 o 
 -12   1   6     1069.89     1040.57     16.76 o 
 -11   1   6       66.58       69.96      5.20 o 
 -10   1   6      574.09      622.98     10.75 o 
  -9   1   6       36.43       40.86      5.05 o 
  -8   1   6        0.16       -0.50      2.05 o 
  -7   1   6      904.74      928.13     12.35 o 
  -6   1   6      132.02      141.97      6.40 o 
  -5   1   6      581.74      570.11      7.73 o 
  -4   1   6     1221.93     1185.14     14.04 o 
  -3   1   6      122.18      113.72      4.50 o 
  -2   1   6      325.57      347.43      4.22 o 
  -1   1   6      887.07      943.16     10.47 o 
   0   1   6     3066.16     3018.06     27.86 o 
   1   1   6     6715.85     6919.34     59.06 o 
   2   1   6     8725.44     9242.55     78.71 o 
   4   1   6       11.95        4.29      1.79 o 
   5   1   6       16.51       15.15      2.19 o 
   6   1   6      576.93      555.38     14.71 o 
   7   1   6      262.44      278.97      6.49 o 
   8   1   6       81.27       86.45      3.64 o 
   9   1   6      387.82      405.36      9.06 o 
  10   1   6       79.45       73.28      5.78 o 
  11   1   6       41.75       39.02      6.48 o 
  12   1   6        0.63        6.68      6.33 o 
  13   1   6        0.11        7.26     10.36 o 
  14   1   6       34.31       47.33     13.76 o 
 -17   2   6        0.74       -3.15      9.83 o 
 -16   2   6       11.64       14.75     14.41 o 
 -15   2   6        0.16        2.23      6.43 o 
 -14   2   6        0.41       -1.46      3.98 o 
 -13   2   6       60.85       52.75      5.50 o 
 -12   2   6      508.08      501.06     19.11 o 
 -11   2   6       21.78       22.12      4.11 o 
 -10   2   6       61.19       64.87      4.67 o 
  -9   2   6      264.78      258.86      6.41 o 
  -8   2   6        0.84        1.72      2.03 o 
  -7   2   6      394.06      410.66      7.52 o 
  -6   2   6      234.42      242.87      5.51 o 
  -5   2   6      103.97      106.86      5.78 o 
  -4   2   6      319.49      327.04      5.14 o 
  -2   2   6     3833.26     3699.91     30.09 o 
  -1   2   6     1969.61     2064.16     17.67 o 
   0   2   6     1845.20     1859.23     18.39 o 
   1   2   6     4123.08     4469.78     39.30 o 
   2   2   6     1120.88     1125.64     12.95 o 
   3   2   6      134.42      144.35      3.29 o 
   4   2   6       69.01       61.07      2.31 o 
   5   2   6      309.64      308.30      6.13 o 
   6   2   6      819.44      873.87     14.29 o 
   7   2   6       46.59       52.68      4.12 o 
   8   2   6       58.22       65.45      5.04 o 
   9   2   6       12.57        5.24      2.45 o 
  10   2   6      125.54      122.96      5.76 o 
  11   2   6      179.20      184.95     10.23 o 
  12   2   6        0.09        4.21      3.58 o 
  13   2   6        3.56        5.91      7.65 o 
  14   2   6       13.76       11.65     11.56 o 
 -17   3   6        0.25       16.19     10.01 o 
 -16   3   6       74.36       61.43     10.56 o 
 -15   3   6       50.24       60.21     10.89 o 
 -14   3   6        3.40        8.80      4.61 o 
 -13   3   6       32.28       54.03      6.59 o 
 -12   3   6      988.70      917.34     18.08 o 
 -11   3   6        0.31        9.58      4.07 o 
 -10   3   6        3.17        9.07      3.73 o 
  -9   3   6       55.94       67.87      4.64 o 
  -8   3   6      451.61      484.50     11.09 o 
  -7   3   6      878.29      946.86     11.82 o 
  -6   3   6      509.38      438.25      6.88 o 
  -5   3   6      809.59      854.56      9.77 o 
  -4   3   6     4476.77     4411.84     32.02 o 
  -3   3   6      469.61      462.39      6.53 o 
  -2   3   6      636.55      650.54      7.33 o 
  -1   3   6     2156.98     2324.88     20.14 o 
   0   3   6     4737.98     5044.81     44.30 o 
   1   3   6       13.57       10.28      2.11 o 
   2   3   6      150.80      146.86      4.79 o 
   3   3   6      979.46      959.26     10.92 o 
   4   3   6     1624.64     1714.20     17.63 o 
   5   3   6      145.72      136.22      6.60 o 
   6   3   6      112.15      120.10      5.56 o 
   7   3   6      463.85      497.09     10.89 o 
   8   3   6        1.01        1.66      3.24 o 
   9   3   6       17.76       24.72      3.64 o 
  10   3   6      189.43      177.74     10.32 o 
  11   3   6       84.21       91.12     10.17 o 
  12   3   6       25.11       31.28      5.58 o 
  13   3   6       23.77       20.67      4.87 o 
  14   3   6        7.91       20.87     12.52 o 
 -17   4   6        0.17        3.95      9.68 o 
 -16   4   6      182.57      144.93     22.41 o 
 -15   4   6       82.79       57.71     10.13 o 
 -14   4   6       34.06       31.68      8.55 o 
 -13   4   6       27.93       39.47      9.03 o 
 -12   4   6       62.27       71.07      6.38 o 
 -11   4   6      101.73       98.63      6.92 o 
 -10   4   6        0.53        5.01      2.91 o 
  -9   4   6      694.65      731.18     11.98 o 
  -8   4   6       61.37       45.69      3.31 o 
  -7   4   6      338.01      359.45      7.66 o 
  -6   4   6      668.35      731.26     10.57 o 
  -5   4   6        1.09        2.55      1.54 o 
  -4   4   6       63.41       89.47      3.76 o 
  -3   4   6        1.36        3.88      1.10 o 
  -2   4   6     6702.94     7369.11     57.09 o 
  -1   4   6      364.08      401.88      5.08 o 
   0   4   6      614.25      629.21      7.27 o 
   1   4   6      832.01      958.93     11.01 o 
   2   4   6     2210.02     2400.95     27.90 o 
   3   4   6        7.24        4.45      1.88 o 
   4   4   6      144.62      142.91      5.66 o 
   5   4   6     1565.71     1545.51     21.24 o 
   6   4   6      152.16      148.63      6.71 o 
   7   4   6      113.59      127.24      6.69 o 
   8   4   6        0.20        1.71      2.84 o 
   9   4   6        0.86        1.98      3.67 o 
  10   4   6        0.21        7.00      4.03 o 
  11   4   6      190.75      193.99     10.76 o 
  12   4   6       16.65       18.29      5.70 o 
  13   4   6        9.50       16.41     10.29 o 
  14   4   6        1.69       12.07     15.58 o 
 -16   5   6      187.33      183.23     15.53 o 
 -15   5   6        5.50       -0.98      8.45 o 
 -14   5   6        7.97       -3.82      8.25 o 
 -13   5   6      442.29      425.57     22.42 o 
 -12   5   6       34.15       29.25      7.11 o 
 -11   5   6       68.07       85.95      7.05 o 
 -10   5   6        5.57        9.18      3.82 o 
  -9   5   6       31.30       25.08      4.29 o 
  -8   5   6       11.08        7.40      3.00 o 
  -7   5   6      271.56      287.22      6.14 o 
  -6   5   6       26.98       33.35      2.59 o 
  -5   5   6      170.39      164.08      4.10 o 
  -4   5   6      217.43      243.69      5.27 o 
  -3   5   6     1115.33     1227.06     14.34 o 
  -2   5   6      588.39      645.51      9.93 o 
  -1   5   6     1318.95     1466.47     13.60 o 
   0   5   6      590.69      627.18      7.28 o 
   1   5   6      360.97      412.93      7.12 o 
   2   5   6      112.57      115.76      4.54 o 
   3   5   6      595.27      554.20     10.75 o 
   4   5   6        4.52        5.75      2.54 o 
   5   5   6      571.74      626.43     12.61 o 
   6   5   6      141.14      132.12      6.79 o 
   7   5   6       29.20       19.89      4.02 o 
   8   5   6      442.05      461.28     12.31 o 
   9   5   6      203.61      216.38      8.98 o 
  10   5   6       13.26       26.54      5.96 o 
  11   5   6       76.71       77.82      7.73 o 
  12   5   6       22.88       21.13      6.60 o 
  13   5   6        5.47        4.38      6.57 o 
 -16   6   6       29.41       20.70     22.78 o 
 -15   6   6       12.41        4.70      8.68 o 
 -14   6   6       31.11       21.66     10.14 o 
 -13   6   6      278.72      287.38     25.20 o 
 -12   6   6        0.40       -2.77      4.83 o 
 -11   6   6       50.39       46.05      9.25 o 
 -10   6   6      122.27      141.11      7.52 o 
  -9   6   6      113.76      118.30      6.85 o 
  -8   6   6       21.87       26.69      4.37 o 
  -7   6   6     1064.25     1086.76     17.19 o 
  -6   6   6       73.42       78.66      4.73 o 
  -5   6   6       26.06       27.06      3.02 o 
  -4   6   6      808.91      848.92     12.51 o 
  -3   6   6      118.00      110.32      4.02 o 
  -2   6   6       28.66       33.22      2.29 o 
  -1   6   6      929.80      881.06     13.47 o 
   0   6   6      166.32      190.85      5.14 o 
   1   6   6     1822.52     1762.79     20.51 o 
   2   6   6       55.21       68.77      5.36 o 
   3   6   6      490.50      527.87     11.01 o 
   4   6   6      387.51      382.42      9.80 o 
   5   6   6        8.27        4.92      3.08 o 
   6   6   6      104.62      114.61      6.77 o 
   7   6   6       46.78       38.04      4.96 o 
   8   6   6      105.00      103.44      7.12 o 
   9   6   6      104.13      100.73      7.38 o 
  10   6   6       20.40       24.24      5.82 o 
  11   6   6        5.12        3.32      6.13 o 
  12   6   6       33.61       34.18     12.60 o 
  13   6   6       49.63       39.72     16.74 o 
 -15   7   6       94.93       96.85     25.51 o 
 -14   7   6        0.03        4.63      8.65 o 
 -13   7   6       37.63       27.62      7.72 o 
 -12   7   6        0.15       -2.59      5.45 o 
 -11   7   6        3.53        2.55      5.23 o 
 -10   7   6        0.95        1.51      3.80 o 
  -9   7   6      266.85      271.36     11.10 o 
  -8   7   6       48.81       59.76      6.33 o 
  -7   7   6       93.77       84.27      6.42 o 
  -6   7   6      357.12      370.25     10.90 o 
  -5   7   6       21.92       14.67      3.80 o 
  -3   7   6      165.58      187.59      6.82 o 
  -2   7   6     1543.37     1632.87     21.49 o 
  -1   7   6        1.91        0.33      2.32 o 
   0   7   6       17.95       11.76      3.71 o 
   1   7   6       77.74       81.13      5.98 o 
   2   7   6      103.30       84.56      6.10 o 
   3   7   6      112.63      100.32      6.73 o 
   4   7   6      496.22      464.59     12.81 o 
   5   7   6      423.91      416.34     12.90 o 
   6   7   6       24.22       23.67      5.39 o 
   7   7   6      663.57      709.95     17.53 o 
   8   7   6       16.20       14.69      5.13 o 
   9   7   6      326.61      325.79     18.21 o 
  10   7   6       11.77       15.52      5.91 o 
  11   7   6       10.84       10.98      5.97 o 
  12   7   6        8.81        4.39      7.95 o 
 -14   8   6       15.89       25.60     11.17 o 
 -13   8   6        2.27       -5.79      5.79 o 
 -12   8   6        0.01       -1.02      5.60 o 
 -11   8   6        1.18        0.86      5.57 o 
 -10   8   6       65.88       70.31      7.52 o 
  -9   8   6      169.25      190.64     10.37 o 
  -8   8   6      181.46      173.60      9.26 o 
  -7   8   6      540.49      519.09     13.77 o 
  -6   8   6      226.27      225.87      9.17 o 
  -5   8   6       95.29       95.67      6.76 o 
  -4   8   6      106.88       93.68      6.36 o 
  -3   8   6      297.72      279.22     13.04 o 
  -2   8   6        0.02        3.27      3.02 o 
  -1   8   6      199.00      174.03      9.11 o 
   0   8   6       65.26       66.19      6.04 o 
   1   8   6      435.66      404.82     11.74 o 
   2   8   6      777.19      735.08     18.15 o 
   3   8   6       36.80       36.51      5.14 o 
   4   8   6       87.40       81.74      6.98 o 
   5   8   6      792.23      752.39     19.55 o 
   6   8   6      544.14      542.58     19.78 o 
   7   8   6       82.12      112.73     11.19 o 
   8   8   6       66.21       58.91     18.79 o 
   9   8   6       20.66       24.81     10.22 o 
  10   8   6       71.73       66.81      8.79 o 
  11   8   6        6.03       22.03     11.88 o 
 -13   9   6       19.59       24.20     10.72 o 
 -12   9   6        1.47        4.43      8.05 o 
 -11   9   6       35.35       31.78      7.74 o 
 -10   9   6       44.72       42.46      7.57 o 
  -9   9   6      142.09      152.55     10.00 o 
  -8   9   6      136.15      113.87      8.83 o 
  -7   9   6       71.18       66.51      6.58 o 
  -6   9   6       43.46       41.02      5.51 o 
  -5   9   6     1012.11      994.32     19.42 o 
  -4   9   6       22.95       17.65      4.51 o 
  -3   9   6        9.65        1.20      5.09 o 
  -2   9   6       22.90       10.27      5.23 o 
  -1   9   6      103.34      118.31      8.45 o 
   0   9   6      885.72      867.82     25.52 o 
   1   9   6       71.04       74.00      8.42 o 
   2   9   6      202.95      199.42     14.56 o 
   3   9   6       20.32       19.59      7.18 o 
   4   9   6        0.00       -5.03      5.61 o 
   5   9   6      590.37      562.77     24.40 o 
   6   9   6      406.87      410.19     44.00 o 
   7   9   6        0.29       -4.29      7.62 o 
   8   9   6       78.71       72.66     12.23 o 
   9   9   6        0.29       -5.32      7.89 o 
  10   9   6        1.22        2.65      9.15 o 
 -12  10   6       18.69       18.42      9.77 o 
 -11  10   6       13.74        4.53      8.37 o 
 -10  10   6       48.98       42.45     13.63 o 
  -9  10   6       55.70       65.12     17.72 o 
  -8  10   6       39.81       49.43      8.08 o 
  -7  10   6      111.75      130.69     10.55 o 
  -6  10   6      251.04      268.86     22.39 o 
  -5  10   6      571.97      553.97     25.94 o 
  -4  10   6        2.19       -3.02      5.01 o 
  -3  10   6       28.36       23.60      6.64 o 
  -2  10   6      419.36      418.55     25.35 o 
  -1  10   6      359.80      317.09     14.96 o 
   0  10   6        3.31        9.17      5.59 o 
   1  10   6      105.97      110.28     10.15 o 
   2  10   6      118.94      111.25     37.68 o 
   3  10   6        0.01        5.24     11.39 o 
   4  10   6      213.00      203.95     16.92 o 
   5  10   6        9.64        8.21      7.25 o 
   6  10   6        4.12        2.14     10.61 o 
   7  10   6       61.96       59.34     11.84 o 
   8  10   6       39.61       37.31     11.25 o 
   9  10   6      156.70      154.45     18.22 o 
 -11  11   6        2.35        8.43      9.55 o 
 -10  11   6        7.32       -3.70     10.71 o 
  -9  11   6       15.36        5.84     11.29 o 
  -8  11   6        3.73       11.49     11.88 o 
  -7  11   6       95.99       81.03     12.67 o 
  -6  11   6       40.18       41.19     16.06 o 
  -5  11   6       48.96       27.68      8.73 o 
  -4  11   6      218.90      206.63     13.82 o 
  -3  11   6      112.38       83.43     10.17 o 
  -2  11   6        0.50       -2.96      5.35 o 
  -1  11   6        6.06        3.58      5.83 o 
   0  11   6        8.21       20.15      8.51 o 
   1  11   6       16.01       19.43      6.92 o 
   2  11   6      193.28      192.24     31.74 o 
   3  11   6        0.59        6.21     13.53 o 
   4  11   6       19.91       21.41      9.20 o 
   5  11   6        0.66        0.49      7.57 o 
   6  11   6       90.89       96.54     14.84 o 
   7  11   6       16.88        5.25     29.01 o 
   8  11   6        2.29        2.67      9.20 o 
  -9  12   6       24.48        8.96     12.46 o 
  -8  12   6        2.61        6.81     11.49 o 
  -7  12   6        2.85       -9.54     10.12 o 
  -6  12   6       82.92       86.80     13.26 o 
  -5  12   6       43.96       27.58     11.78 o 
  -4  12   6       43.13       39.95     20.64 o 
  -3  12   6       12.11       10.36      7.68 o 
  -2  12   6       15.99       17.67      7.33 o 
  -1  12   6       94.83      108.67     16.51 o 
   0  12   6        4.21        0.71      5.93 o 
   1  12   6       86.42       94.54     11.44 o 
   2  12   6       13.01       32.06     10.80 o 
   3  12   6       64.05       59.43     14.80 o 
   4  12   6        0.03        4.22      8.28 o 
   5  12   6       18.47        5.04      8.92 o 
   6  12   6       18.64       26.05     11.42 o 
  -7  13   6        7.71        7.79     12.85 o 
  -6  13   6       16.00       15.77     13.24 o 
  -5  13   6       81.52       98.66     14.71 o 
  -4  13   6      210.55      292.00     21.25 o 
  -3  13   6        8.45        5.31      9.44 o 
  -2  13   6       21.81       17.88      9.00 o 
  -1  13   6        7.23        6.69      7.01 o 
   0  13   6      108.32      125.78     14.73 o 
   1  13   6        5.41        8.67      7.38 o 
   2  13   6        0.25       -7.81      7.81 o 
   3  13   6        0.26       31.76     24.05 o 
   4  13   6        2.29        7.59     12.85 o 
 -17   0   7        3.15        1.75     13.05 o 
 -15   0   7       88.99       84.38     19.76 o 
 -13   0   7       10.96       25.51     10.92 o 
 -11   0   7      848.60      856.30     17.86 o 
  -9   0   7     1412.18     1386.41     21.82 o 
  -7   0   7       57.73       59.62      6.63 o 
  -5   0   7      192.84      215.86      7.97 o 
  -3   0   7    10631.87     9813.13    151.06 o 
  -1   0   7      201.08      220.54     10.45 o 
   1   0   7     3175.60     3590.67     53.11 o 
   3   0   7      225.76      192.41      7.23 o 
   5   0   7     1934.76     2002.26     36.30 o 
   7   0   7      870.37      872.52     23.19 o 
   9   0   7      362.20      378.64     15.41 o 
  11   0   7      218.54      236.87     25.31 o 
  13   0   7       32.71       38.16     18.11 o 
 -17   1   7        0.56        8.32      9.01 o 
 -16   1   7       20.45       11.39      7.62 o 
 -15   1   7       59.51       53.77      8.78 o 
 -14   1   7        8.24       11.48      5.62 o 
 -13   1   7        4.58        7.42      5.64 o 
 -12   1   7       16.70       18.27      4.60 o 
 -11   1   7       59.57       63.14      5.89 o 
 -10   1   7      308.46      319.34      7.90 o 
  -9   1   7        3.56       -1.54      2.54 o 
  -8   1   7      276.70      303.62      6.75 o 
  -7   1   7     1659.53     1608.96     16.49 o 
  -6   1   7      130.71      133.00      4.08 o 
  -5   1   7      250.25      187.37      5.06 o 
  -4   1   7      286.35      273.32      7.19 o 
  -3   1   7     1239.34     1340.84     14.82 o 
  -2   1   7        2.74        1.04      2.63 o 
  -1   1   7     4903.92     4993.76     43.69 o 
   0   1   7     3469.10     3842.68     34.99 o 
   1   1   7     2141.47     2394.42     24.00 o 
   2   1   7     3500.44     3701.52     35.18 o 
   3   1   7      824.14      893.78      9.98 o 
   4   1   7      101.22      126.73      4.30 o 
   5   1   7      918.04      919.68     11.88 o 
   6   1   7       21.86       16.33      2.69 o 
   7   1   7        9.85        5.69      2.64 o 
   8   1   7        0.04        3.26      2.43 o 
   9   1   7       13.99       11.83      3.06 o 
  10   1   7       49.36       42.35      5.88 o 
  11   1   7      349.25      395.28     24.06 o 
  12   1   7       46.82       42.53      8.10 o 
  13   1   7       80.09       72.25     10.58 o 
  14   1   7       26.86       28.55     13.58 o 
 -17   2   7        4.15       13.45      8.62 o 
 -16   2   7        0.01       -6.51      9.48 o 
 -15   2   7      185.54      160.13     13.87 o 
 -14   2   7        2.98       12.37      6.10 o 
 -13   2   7       48.68       54.46      5.65 o 
 -12   2   7       42.65       40.17      5.60 o 
 -11   2   7       48.68       44.87      4.99 o 
 -10   2   7        0.21        2.17      3.82 o 
  -9   2   7       12.76       14.69      3.21 o 
  -8   2   7      178.57      181.68      6.64 o 
  -7   2   7       17.88       19.19      2.65 o 
  -6   2   7      416.00      431.38      8.39 o 
  -5   2   7      558.17      515.91      7.64 o 
  -4   2   7     2102.65     2117.13     20.06 o 
  -3   2   7     2133.87     2184.69     21.09 o 
  -2   2   7      141.60      159.65      3.91 o 
  -1   2   7      211.67      255.40      4.56 o 
   0   2   7        3.98        0.60      1.73 o 
   1   2   7       36.86       32.65      3.16 o 
   2   2   7     1007.78      987.76     15.04 o 
   3   2   7       44.40       39.68      4.07 o 
   4   2   7        6.31       17.68      1.97 o 
   5   2   7        0.45        3.55      2.13 o 
   6   2   7       98.50       85.36      5.69 o 
   7   2   7        9.36        7.91      3.36 o 
   8   2   7       37.61       30.24      4.50 o 
   9   2   7        0.00        3.78      2.85 o 
  10   2   7        1.28        4.76      4.26 o 
  11   2   7      120.60      137.17     11.14 o 
  12   2   7       53.41       56.87      9.39 o 
  13   2   7      238.17      252.70     27.54 o 
  14   2   7      193.39      147.15     27.65 o 
 -17   3   7        0.47        5.83      8.24 o 
 -16   3   7       88.62       66.34     11.28 o 
 -15   3   7       30.92       28.95      8.28 o 
 -14   3   7        8.54        6.73      4.55 o 
 -13   3   7       33.33       39.82      6.68 o 
 -12   3   7      325.54      302.48     11.60 o 
 -11   3   7      179.73      170.10      8.09 o 
 -10   3   7      212.83      232.11      8.56 o 
  -9   3   7       20.00       28.91      4.04 o 
  -8   3   7      351.99      367.18      8.84 o 
  -7   3   7      169.46      160.21      5.10 o 
  -6   3   7     1288.64     1308.12     13.33 o 
  -5   3   7     1230.42     1149.65     14.40 o 
  -4   3   7     3097.67     3131.59     23.89 o 
  -3   3   7      536.09      522.18      7.35 o 
  -2   3   7       13.00        5.80      1.46 o 
  -1   3   7      860.02      783.12     11.11 o 
   0   3   7     2618.01     2774.08     28.69 o 
   1   3   7     2748.04     2994.53     28.95 o 
   2   3   7      129.95      128.04      4.64 o 
   3   3   7      345.11      361.47      5.66 o 
   4   3   7       11.78       13.39      1.88 o 
   5   3   7      187.59      218.73      6.49 o 
   6   3   7       32.97       28.51      3.44 o 
   7   3   7       63.22       61.33      4.55 o 
   8   3   7        0.43        3.08      2.91 o 
   9   3   7       53.40       53.71      4.09 o 
  10   3   7       66.24       59.87      4.99 o 
  11   3   7        1.35        7.82      3.44 o 
  12   3   7      118.45      118.01     11.34 o 
  13   3   7        1.51       -5.12      9.87 o 
 -17   4   7       47.58       70.08     12.00 o 
 -16   4   7      309.97      278.98     21.80 o 
 -15   4   7        4.17       -1.50     16.36 o 
 -14   4   7       19.50       27.53     10.05 o 
 -13   4   7       37.53       34.17      8.81 o 
 -12   4   7       23.23       13.74      5.99 o 
 -11   4   7      695.28      691.09     29.14 o 
 -10   4   7      145.89      162.35      8.85 o 
  -9   4   7        0.09       -0.01      2.95 o 
  -8   4   7      700.89      688.20     15.54 o 
  -7   4   7        3.53        2.68      2.43 o 
  -6   4   7     1191.44     1151.44     13.67 o 
  -5   4   7        2.04        2.20      1.45 o 
  -4   4   7       35.68       34.51      1.94 o 
  -3   4   7     1167.82     1251.69     13.18 o 
  -2   4   7      193.95      232.88      5.45 o 
  -1   4   7      470.98      464.53      6.27 o 
   0   4   7     1069.44     1157.42     11.84 o 
   1   4   7      435.09      476.09      6.57 o 
   2   4   7        1.28       -0.20      1.53 o 
   3   4   7      671.24      620.65      9.53 o 
   4   4   7      198.40      195.59      6.78 o 
   5   4   7        9.16        1.65      3.11 o 
   6   4   7      453.98      430.82     10.64 o 
   7   4   7      220.93      222.59     10.99 o 
   8   4   7       16.18       12.45      3.54 o 
   9   4   7        2.12        2.43      3.03 o 
  10   4   7      189.04      190.65      9.00 o 
  11   4   7       32.16       29.66      5.22 o 
  12   4   7        1.06        9.92      4.38 o 
  13   4   7        1.17       -7.09     10.28 o 
 -16   5   7        1.74      -11.64     19.08 o 
 -15   5   7        0.87       -3.55      8.61 o 
 -14   5   7      108.20      115.63     16.55 o 
 -13   5   7       43.15       39.71     10.46 o 
 -12   5   7      167.11      177.88     12.88 o 
 -11   5   7       28.94       30.66      4.60 o 
 -10   5   7       11.57       13.85      3.75 o 
  -9   5   7       11.22       19.18      3.82 o 
  -8   5   7       27.34       25.47      5.05 o 
  -7   5   7      127.46      133.50      5.70 o 
  -6   5   7      123.87      126.22      9.13 o 
  -5   5   7      527.59      514.93      8.04 o 
  -4   5   7       20.04       19.42      2.10 o 
  -3   5   7      737.39      769.66      8.68 o 
  -2   5   7      700.74      654.80      8.25 o 
  -1   5   7      539.89      605.47      7.71 o 
   0   5   7      313.13      304.17      5.90 o 
   1   5   7       33.35       36.05      2.74 o 
   2   5   7      139.04      137.16      5.29 o 
   3   5   7        1.58        0.75      2.28 o 
   4   5   7      493.30      508.98     10.93 o 
   5   5   7       12.57       12.53      3.27 o 
   6   5   7       71.91       74.61      5.55 o 
   7   5   7      723.97      756.46     15.93 o 
   8   5   7       40.35       53.06      5.60 o 
   9   5   7        0.11        5.36      4.02 o 
  10   5   7       19.56       20.83      6.46 o 
  11   5   7       16.17       10.05      5.11 o 
  12   5   7      185.74      206.43     10.76 o 
  13   5   7        5.53       19.90      6.02 o 
 -16   6   7       42.82       72.98     15.01 o 
 -15   6   7        9.87        1.17      9.35 o 
 -14   6   7        0.97       -2.58      7.86 o 
 -13   6   7       68.43       69.75     14.60 o 
 -12   6   7       68.72       69.17      8.98 o 
 -11   6   7        9.17        7.73      3.96 o 
 -10   6   7       23.28       19.74      4.40 o 
  -9   6   7        0.08        0.75      3.56 o 
  -8   6   7       15.46       13.36      4.02 o 
  -7   6   7      448.22      492.42     11.02 o 
  -6   6   7      413.09      407.81      8.97 o 
  -5   6   7        2.59       -0.10      2.44 o 
  -4   6   7      303.06      343.40      7.50 o 
  -3   6   7       99.75       99.78      6.41 o 
  -2   6   7      570.30      609.83     12.86 o 
  -1   6   7      335.72      297.11     11.14 o 
   0   6   7       15.16       10.86      3.35 o 
   1   6   7       54.19       48.15      4.72 o 
   2   6   7       73.12       53.68      4.21 o 
   3   6   7        2.54        3.73      2.77 o 
   4   6   7      492.47      477.15     11.17 o 
   5   6   7       67.30       61.80      5.30 o 
   6   6   7      352.36      337.48     10.23 o 
   7   6   7        7.21        8.08      3.74 o 
   8   6   7      168.09      176.71      8.64 o 
   9   6   7      144.37      145.76     11.60 o 
  10   6   7        0.93       11.60      5.08 o 
  11   6   7       58.73       61.41      7.53 o 
  12   6   7        0.05       11.16      6.55 o 
 -15   7   7        0.86        5.65      9.70 o 
 -14   7   7       13.45       15.75     12.27 o 
 -13   7   7       26.71       15.12      9.14 o 
 -12   7   7        0.40        6.91      7.87 o 
 -11   7   7       13.18       20.18      7.63 o 
 -10   7   7        0.36       -3.24      4.96 o 
  -9   7   7        2.02        0.28      3.59 o 
  -8   7   7       20.73       20.33      4.23 o 
  -7   7   7      290.08      301.11      9.40 o 
  -6   7   7      821.54      825.47     18.79 o 
  -5   7   7       54.11       63.17      4.53 o 
  -4   7   7        3.61        4.87      2.60 o 
  -3   7   7      187.51      161.93      8.05 o 
  -2   7   7       19.00       15.10      3.79 o 
  -1   7   7      167.80      178.83      7.75 o 
   0   7   7       59.86       78.44      6.63 o 
   1   7   7     2081.23     1877.53     30.49 o 
   2   7   7       32.57       29.25      4.82 o 
   3   7   7      831.80      779.15     16.51 o 
   4   7   7        5.79        6.70      4.05 o 
   5   7   7       83.88       77.25      6.71 o 
   6   7   7        3.92        3.16      4.23 o 
   7   7   7       27.69       17.95      5.86 o 
   8   7   7       18.31       16.35      4.99 o 
   9   7   7        8.79        5.28      6.41 o 
  10   7   7      114.06      118.82      9.19 o 
  11   7   7       12.97       16.47      6.09 o 
 -14   8   7        0.07       -0.61      9.54 o 
 -13   8   7        8.02        8.91      8.86 o 
 -12   8   7       91.36       92.25     13.56 o 
 -11   8   7       19.63       26.12     10.03 o 
 -10   8   7        0.01       -4.57      4.57 o 
  -9   8   7      157.12      155.16      8.48 o 
  -8   8   7        0.02       -3.37      3.37 o 
  -7   8   7      249.54      256.02      8.85 o 
  -6   8   7        0.70       -1.52      3.18 o 
  -5   8   7        0.10        2.03      3.85 o 
  -4   8   7      352.40      326.81      9.98 o 
  -3   8   7       13.17       10.78      3.65 o 
  -2   8   7      427.31      439.86     12.35 o 
  -1   8   7      515.15      551.34     13.79 o 
   0   8   7     1625.81     1568.61     28.24 o 
   1   8   7      454.03      437.50     15.40 o 
   2   8   7      440.42      372.47     13.10 o 
   3   8   7      574.49      585.60     15.45 o 
   4   8   7      964.61      942.84     22.11 o 
   5   8   7      285.14      241.87     10.65 o 
   6   8   7       79.27       67.13      9.17 o 
   7   8   7        7.03       12.09      6.43 o 
   8   8   7      116.30      130.09     24.34 o 
   9   8   7        5.10        6.10      7.53 o 
  10   8   7      130.10      142.35     15.25 o 
  11   8   7       11.68        4.96      7.68 o 
 -13   9   7        3.90        5.72      9.35 o 
 -12   9   7        0.24       -4.90      7.63 o 
 -11   9   7       36.14       39.14      9.86 o 
 -10   9   7        1.43        4.42      7.51 o 
  -9   9   7      186.82      184.10     12.39 o 
  -8   9   7      198.67      193.70      9.91 o 
  -7   9   7        0.06       -1.42      4.76 o 
  -6   9   7        5.84        3.79      4.14 o 
  -5   9   7       31.23       38.77      5.30 o 
  -4   9   7      196.87      186.59      8.33 o 
  -3   9   7     1292.03     1250.95     20.48 o 
  -2   9   7      861.81      787.44     19.24 o 
  -1   9   7        3.49       -1.14      4.17 o 
   0   9   7       24.75       28.06      8.77 o 
   1   9   7       29.63       12.30      7.11 o 
   2   9   7      181.04      171.48     13.65 o 
   3   9   7        1.80       -0.96      5.65 o 
   4   9   7       56.62       52.11      9.87 o 
   5   9   7       16.23       21.93     10.51 o 
   6   9   7       22.83       12.83      8.09 o 
   7   9   7       41.34       30.18      9.49 o 
   8   9   7       36.28       43.24     10.78 o 
   9   9   7        2.64        4.53      8.37 o 
  10   9   7        3.28       10.78      8.61 o 
 -12  10   7        4.26       -3.30      8.92 o 
 -11  10   7        4.62       -5.21      7.72 o 
 -10  10   7       48.22       51.95     12.27 o 
  -9  10   7       13.56       14.80      7.43 o 
  -8  10   7        0.46        3.01      5.72 o 
  -7  10   7        9.68        5.12      5.02 o 
  -6  10   7       82.51       92.39      8.09 o 
  -5  10   7       33.46       36.47      5.87 o 
  -4  10   7      138.70      135.59      8.32 o 
  -3  10   7        2.57        3.95      3.83 o 
  -2  10   7      277.41      277.49     16.93 o 
  -1  10   7       76.24       75.90      8.82 o 
   0  10   7       53.25       56.51     10.15 o 
   1  10   7       33.17       20.21      8.09 o 
   2  10   7       21.73        6.04      6.95 o 
   3  10   7        1.50        0.10      6.27 o 
   4  10   7       53.50       47.97     11.20 o 
   5  10   7        4.00        1.68      7.89 o 
   6  10   7      131.19      144.78     15.69 o 
   7  10   7       15.85       32.25     10.22 o 
   8  10   7        0.22       -0.26      7.67 o 
   9  10   7       14.83       18.86     10.02 o 
 -11  11   7       49.08       28.79     11.07 o 
 -10  11   7       20.04        0.40      8.23 o 
  -9  11   7        0.83        5.39     16.45 o 
  -8  11   7      194.74      179.82     12.66 o 
  -7  11   7       13.35       14.99      6.10 o 
  -6  11   7       59.64       74.54     13.24 o 
  -5  11   7      151.57      142.47      9.46 o 
  -4  11   7       45.24       40.94      6.19 o 
  -3  11   7       68.99       80.17     12.24 o 
  -2  11   7       19.14       18.75      6.46 o 
  -1  11   7       51.99       51.85      8.55 o 
   0  11   7       39.51       16.16      8.40 o 
   1  11   7       61.38       43.60     10.40 o 
   2  11   7       21.97       25.99      8.45 o 
   3  11   7       73.76       76.83     12.24 o 
   4  11   7        3.72        4.92      7.48 o 
   5  11   7        9.47        9.99     17.52 o 
   6  11   7        0.06       10.06     10.22 o 
   7  11   7      128.35      110.13     16.18 o 
  -9  12   7       41.15       50.02     18.20 o 
  -8  12   7      224.59      278.99     47.70 o 
  -7  12   7       52.05       61.09      9.07 o 
  -6  12   7       16.00       22.31      6.86 o 
  -5  12   7       60.30       70.46     13.17 o 
  -4  12   7       19.35       18.50      5.14 o 
  -3  12   7       16.80       24.03      7.35 o 
  -2  12   7        0.26       -0.11      5.97 o 
  -1  12   7        1.28        5.34      6.31 o 
   0  12   7        0.91        1.72      7.53 o 
   1  12   7        5.36       -4.31      7.58 o 
   2  12   7       40.09       59.88     12.53 o 
   3  12   7       11.84       13.45      8.74 o 
   4  12   7       17.04       22.68     12.07 o 
   5  12   7       52.36       62.34     13.33 o 
  -6  13   7       20.98       18.25      8.57 o 
  -5  13   7      332.96      384.14     16.02 o 
  -4  13   7        9.30        1.39      7.03 o 
  -3  13   7       23.51       23.33      8.18 o 
  -2  13   7        5.23       -0.42      6.72 o 
  -1  13   7       44.91       52.77      9.95 o 
   0  13   7        6.18       11.22     10.42 o 
   1  13   7      145.13      168.33     18.69 o 
   2  13   7       35.72       59.09     13.54 o 
   3  13   7        1.86       -1.51      9.63 o 
 -16   0   8      171.57      165.48     17.89 o 
 -14   0   8       23.44       19.83      8.95 o 
 -12   0   8       12.63       10.17      5.99 o 
 -10   0   8       22.24       24.82      5.07 o 
  -8   0   8        0.05       -2.85      3.29 o 
  -6   0   8      306.09      278.92      8.57 o 
  -4   0   8     5046.85     5140.74     57.07 o 
  -2   0   8    29594.47    31522.79    382.09 o 
   0   0   8       21.59       31.88      6.02 o 
   2   0   8      676.68      704.45     13.09 o 
   4   0   8       51.39       53.94      5.25 o 
   6   0   8       83.02       81.44     11.32 o 
   8   0   8       58.73       63.31      8.01 o 
  10   0   8       42.57       24.49      6.52 o 
  12   0   8       83.84       88.98     21.61 o 
 -17   1   8        3.99        7.17      8.19 o 
 -16   1   8       66.49       50.59      8.70 o 
 -15   1   8        2.70       -2.77      5.87 o 
 -14   1   8       61.17       49.95      6.90 o 
 -13   1   8        1.27        5.31      4.34 o 
 -12   1   8      259.14      270.65     11.02 o 
 -11   1   8       44.92       44.22      4.94 o 
 -10   1   8       56.38       48.01      5.26 o 
  -9   1   8      395.52      414.47      8.32 o 
  -8   1   8      573.84      549.76      8.98 o 
  -7   1   8        0.06        3.22      2.00 o 
  -6   1   8      230.43      216.01      4.87 o 
  -5   1   8      155.76      149.04      4.35 o 
  -4   1   8      395.63      423.39      7.38 o 
  -3   1   8     4136.47     4278.65     40.16 o 
  -2   1   8        9.68       10.64      3.26 o 
  -1   1   8       20.58       20.71      2.08 o 
   0   1   8      479.75      528.46      8.21 o 
   1   1   8     3741.36     4031.61     37.64 o 
   2   1   8      630.49      778.52     11.41 o 
   3   1   8       27.04       30.19      2.16 o 
   4   1   8      542.23      513.64      9.96 o 
   5   1   8      481.82      471.65     10.24 o 
   6   1   8      424.65      415.56      9.62 o 
   7   1   8      134.37      140.07      6.20 o 
   8   1   8       44.57       40.99      4.44 o 
   9   1   8       92.88       90.90      5.65 o 
  10   1   8      208.14      234.89     10.68 o 
  11   1   8       77.94       80.27      9.58 o 
  12   1   8       66.30       53.54      9.37 o 
  13   1   8        2.87       22.45     14.89 o 
 -17   2   8        1.13       12.52      8.41 o 
 -16   2   8       15.54        8.45      8.24 o 
 -15   2   8        0.25        4.70      7.24 o 
 -14   2   8      240.10      239.87     12.52 o 
 -13   2   8       25.17       27.64      5.58 o 
 -12   2   8       87.78      115.02      9.77 o 
 -11   2   8      143.94      145.29      7.74 o 
 -10   2   8        7.30        3.11      3.39 o 
  -9   2   8       91.88      102.88      5.76 o 
  -8   2   8     1305.68     1280.93     17.19 o 
  -7   2   8      975.20      927.44     13.32 o 
  -6   2   8        3.88        6.74      2.20 o 
  -5   2   8      392.84      432.84      6.68 o 
  -4   2   8       63.67       55.79      4.00 o 
  -3   2   8     5351.58     5752.64     48.88 o 
  -2   2   8     1191.39     1248.38     15.17 o 
  -1   2   8      873.41      847.67     13.09 o 
   0   2   8      429.24      382.89      8.27 o 
   1   2   8     2650.23     2905.55     32.20 o 
   2   2   8      187.97      161.54      6.25 o 
   3   2   8      542.69      549.42     11.52 o 
   4   2   8      111.98      124.43      3.76 o 
   5   2   8      811.42      834.06     12.78 o 
   6   2   8       33.10       38.52      3.88 o 
   7   2   8       55.06       58.30      5.73 o 
   8   2   8      109.79       87.99      6.97 o 
   9   2   8       73.96       83.32      8.56 o 
  10   2   8       89.15       96.87     11.47 o 
  11   2   8       79.59       73.75     11.21 o 
  12   2   8        1.40       10.88      7.03 o 
  13   2   8        0.41       17.68     11.68 o 
 -17   3   8       33.22       22.78     12.66 o 
 -16   3   8       94.46       79.56     14.19 o 
 -15   3   8       23.91        3.71      7.50 o 
 -14   3   8        7.52       13.37      7.70 o 
 -13   3   8       87.97       86.39      8.44 o 
 -12   3   8       46.62       50.05      6.38 o 
 -11   3   8      429.58      438.59     11.83 o 
 -10   3   8       94.84       94.56      5.85 o 
  -9   3   8       29.40       24.20      3.97 o 
  -8   3   8       99.56       97.46      5.87 o 
  -7   3   8       25.97       25.55      3.32 o 
  -6   3   8     4130.56     4297.43     41.40 o 
  -5   3   8      607.83      649.33      8.59 o 
  -4   3   8        3.85       10.25      2.42 o 
  -3   3   8     1069.26     1185.38     14.70 o 
  -2   3   8     3167.56     3323.15     29.98 o 
  -1   3   8       96.08       95.89      4.52 o 
   1   3   8     1892.15     1939.94     20.53 o 
   2   3   8      756.10      801.26     10.31 o 
   3   3   8      375.50      403.90      7.89 o 
   4   3   8       14.39        3.53      2.46 o 
   5   3   8       22.58       19.31      3.68 o 
   6   3   8      362.03      355.76     10.45 o 
   7   3   8     1187.84     1210.17     21.22 o 
   8   3   8       15.20       15.66      4.59 o 
   9   3   8       28.92       29.99      9.22 o 
  10   3   8       69.68       70.12     13.92 o 
  11   3   8       28.01       25.35      7.25 o 
  12   3   8       22.72       17.50      7.57 o 
  13   3   8        1.49       13.02     11.23 o 
 -17   4   8        0.77       -7.73      9.77 o 
 -16   4   8       39.33       12.17     10.59 o 
 -15   4   8       30.40       25.00     10.59 o 
 -14   4   8       28.86       24.36     15.32 o 
 -13   4   8        0.70        4.06      6.55 o 
 -12   4   8        7.48       10.11      5.36 o 
 -11   4   8        0.61        0.51      4.14 o 
 -10   4   8        2.26        3.84      3.95 o 
  -9   4   8        8.63        9.43      4.76 o 
  -8   4   8        5.51       11.62      3.34 o 
  -7   4   8      383.46      428.86      9.01 o 
  -6   4   8       30.18       42.14      5.06 o 
  -5   4   8      595.34      594.64      7.34 o 
  -4   4   8     1384.23     1361.31     15.37 o 
  -3   4   8     1603.59     1741.53     16.33 o 
  -2   4   8      203.56      166.19      4.17 o 
  -1   4   8       21.76       18.01      1.84 o 
   0   4   8      424.23      479.71      8.62 o 
   1   4   8      801.98      936.50     14.53 o 
   2   4   8      300.88      277.19      6.81 o 
   3   4   8      626.69      660.13      9.87 o 
   4   4   8      302.28      303.71      8.55 o 
   5   4   8      175.39      182.80      6.48 o 
   6   4   8      102.16       83.07      5.10 o 
   7   4   8       10.92        6.64      3.04 o 
   8   4   8      138.87      143.46      6.67 o 
   9   4   8       34.36       27.90      4.58 o 
  10   4   8        2.60        3.59      3.51 o 
  11   4   8        2.52       -3.73      5.59 o 
  12   4   8       68.15       52.10      8.70 o 
 -16   5   8       16.81       38.58     13.14 o 
 -15   5   8      137.98      122.59     24.53 o 
 -14   5   8       19.10       14.84      9.20 o 
 -13   5   8       56.30       55.21      9.66 o 
 -12   5   8        8.78       16.46     10.48 o 
 -11   5   8       84.04      107.30      7.29 o 
 -10   5   8       75.03       68.72      6.64 o 
  -9   5   8       27.47       35.67      5.46 o 
  -8   5   8      192.88      190.73      8.35 o 
  -7   5   8       67.28       92.10      6.66 o 
  -6   5   8      643.00      613.85     12.79 o 
  -5   5   8       42.09       65.16      3.60 o 
  -4   5   8        4.77        4.01      3.10 o 
  -3   5   8     1324.97     1335.61     17.41 o 
  -2   5   8      263.94      343.22      7.57 o 
  -1   5   8      775.89      762.96     13.93 o 
   0   5   8      385.75      402.44      9.65 o 
   1   5   8      981.07     1043.61     12.74 o 
   2   5   8      219.73      238.03      6.47 o 
   3   5   8      664.93      633.70     11.90 o 
   4   5   8       69.31       77.51      5.03 o 
   5   5   8       23.44       30.57      4.12 o 
   6   5   8        2.48        1.07      3.03 o 
   7   5   8      243.69      273.65     11.12 o 
   8   5   8       93.09       92.26      6.20 o 
   9   5   8      254.68      233.42     12.08 o 
  10   5   8       13.03       12.77      4.92 o 
  11   5   8       25.39       24.77      8.04 o 
  12   5   8        0.14       -1.36      9.73 o 
 -16   6   8        2.22       -3.67     17.04 o 
 -15   6   8       10.19        8.86      9.26 o 
 -14   6   8        0.55       -7.32      7.86 o 
 -13   6   8       25.50       40.97      8.78 o 
 -12   6   8       14.83       17.17      7.25 o 
 -11   6   8       72.16       68.50      7.07 o 
 -10   6   8      218.00      230.90     10.32 o 
  -9   6   8       84.49       76.30      6.85 o 
  -8   6   8       31.69       37.41      5.56 o 
  -7   6   8       14.77       11.60      3.58 o 
  -6   6   8     1219.69     1204.75     26.08 o 
  -5   6   8      787.55      796.69     13.54 o 
  -4   6   8      260.00      259.73      8.97 o 
  -3   6   8        0.94        3.02      3.09 o 
  -2   6   8       78.32      106.25      6.69 o 
  -1   6   8       24.82       25.38      4.71 o 
   0   6   8        0.52       -0.17      3.29 o 
   1   6   8      443.03      460.01     11.29 o 
   2   6   8       61.58       55.43      5.71 o 
   3   6   8      666.68      665.26     12.95 o 
   4   6   8      416.27      447.08     10.98 o 
   5   6   8      537.93      511.29     12.14 o 
   6   6   8       53.73       61.24      5.66 o 
   7   6   8      110.03      117.69     10.74 o 
   8   6   8       11.05        4.26      5.06 o 
   9   6   8      148.63      142.86     10.84 o 
  10   6   8      150.33      151.78     11.19 o 
  11   6   8       10.92       20.76      5.55 o 
  12   6   8       12.77       10.73     12.36 o 
 -15   7   8        0.27       -4.67     10.51 o 
 -14   7   8        3.72       19.47      9.92 o 
 -13   7   8        6.15       14.52      9.12 o 
 -12   7   8       91.42       90.10     11.53 o 
 -11   7   8      435.40      460.01     15.93 o 
 -10   7   8       51.09       51.24      6.53 o 
  -9   7   8       98.06      104.33      8.40 o 
  -8   7   8      768.62      706.99     16.25 o 
  -7   7   8       12.76       11.00      4.53 o 
  -6   7   8        3.35        1.16      4.79 o 
  -5   7   8      366.13      357.01      9.36 o 
  -4   7   8      902.55      829.37     16.88 o 
  -3   7   8       26.28       24.17      4.48 o 
  -2   7   8       93.18       93.48      7.05 o 
  -1   7   8      528.31      516.50     14.20 o 
   0   7   8     2539.39     2449.38     36.93 o 
   1   7   8      179.98      188.39      9.15 o 
   2   7   8       32.02       34.74      7.54 o 
   3   7   8       11.64       19.77      4.54 o 
   4   7   8      465.61      455.17     12.85 o 
   5   7   8      322.18      327.38     11.45 o 
   6   7   8      176.05      192.69      9.70 o 
   7   7   8       54.21       58.15      6.75 o 
   8   7   8        7.55        4.56      8.75 o 
   9   7   8       45.04       67.94      9.24 o 
  10   7   8      120.99      119.17     11.05 o 
  11   7   8        7.17        3.31      6.45 o 
 -14   8   8        1.43       -7.00     11.29 o 
 -13   8   8       88.00      100.44     15.09 o 
 -12   8   8       14.22        5.05      8.14 o 
 -11   8   8       63.67       53.23      9.53 o 
 -10   8   8        0.36        3.81      5.14 o 
  -9   8   8      221.43      218.34     10.43 o 
  -8   8   8       14.70       18.14      4.92 o 
  -7   8   8      299.60      313.21     10.97 o 
  -6   8   8        5.31        6.27      4.31 o 
  -5   8   8       40.55       52.07      8.32 o 
  -4   8   8      173.50      172.27      9.57 o 
  -3   8   8      425.16      423.39     12.33 o 
  -2   8   8        4.32        2.23      4.44 o 
  -1   8   8      250.21      240.02     11.49 o 
   0   8   8      421.56      390.67     13.80 o 
   1   8   8      560.97      543.20     27.01 o 
   2   8   8      102.50       89.60      7.95 o 
   3   8   8      302.57      298.39     11.18 o 
   4   8   8       31.02       20.23      5.25 o 
   5   8   8      431.12      393.11     13.25 o 
   6   8   8        0.15        2.75      4.50 o 
   7   8   8      172.98      178.18     19.56 o 
   8   8   8       44.10       61.51      9.35 o 
   9   8   8       99.65       88.05     12.00 o 
  10   8   8      141.63      158.70     15.11 o 
 -13   9   8       18.10       25.87     10.72 o 
 -12   9   8       19.89       24.25      9.91 o 
 -11   9   8        0.30       -1.01      7.91 o 
 -10   9   8      115.23      112.66      9.60 o 
  -9   9   8      217.33      233.04     11.75 o 
  -8   9   8      131.90      134.30     14.23 o 
  -7   9   8       56.02       74.25      6.73 o 
  -6   9   8       32.11       43.58      5.60 o 
  -5   9   8       56.32       60.27      5.71 o 
  -4   9   8       78.21       93.71      5.98 o 
  -3   9   8       15.91       12.08      5.34 o 
  -2   9   8       80.56       88.88      8.96 o 
  -1   9   8       54.85       58.19      8.09 o 
   0   9   8        4.30       -2.54      4.65 o 
   1   9   8      502.05      424.00     16.50 o 
   2   9   8      541.69      528.01     21.79 o 
   3   9   8      258.15      279.33     15.72 o 
   4   9   8       95.83       92.82     11.50 o 
   5   9   8      293.62      292.85     17.86 o 
   6   9   8        1.84        0.10      7.69 o 
   7   9   8       64.67       69.33     19.37 o 
   8   9   8       14.00       30.07      9.48 o 
   9   9   8        1.69        7.62      7.91 o 
 -12  10   8        4.35        5.41      9.29 o 
 -11  10   8        7.08        5.81      7.87 o 
 -10  10   8        0.10        6.04      7.70 o 
  -9  10   8      102.77      101.47     10.36 o 
  -8  10   8       60.30       46.14      7.24 o 
  -7  10   8      192.92      181.42      9.62 o 
  -6  10   8       18.66       24.40      5.70 o 
  -5  10   8       24.32       19.80      5.45 o 
  -4  10   8       51.64       65.91      5.14 o 
  -3  10   8       39.37       40.04      7.43 o 
  -2  10   8      342.91      347.74     33.98 o 
  -1  10   8        3.99        3.34      6.10 o 
   0  10   8      104.40      104.89     12.38 o 
   1  10   8       35.83       30.73     17.33 o 
   2  10   8      322.82      330.72     22.78 o 
   3  10   8        8.75       -0.04      6.58 o 
   4  10   8      125.20      123.74     13.94 o 
   5  10   8       14.61       14.46      8.81 o 
   6  10   8        0.31        6.60      7.89 o 
   7  10   8      203.88      218.88     36.90 o 
   8  10   8       32.34       42.02     11.07 o 
 -11  11   8        3.55       -1.36      7.98 o 
 -10  11   8        4.90        3.05      7.57 o 
  -9  11   8       93.89       77.27     11.79 o 
  -8  11   8        0.50        7.59      7.34 o 
  -7  11   8       46.76       39.84      6.86 o 
  -6  11   8      147.12      140.45      9.37 o 
  -5  11   8      117.94      137.48      9.67 o 
  -4  11   8       19.29       12.83      6.57 o 
  -3  11   8        0.98        1.53      5.88 o 
  -2  11   8        3.73       -4.67      8.18 o 
  -1  11   8        8.08        6.77      7.30 o 
   0  11   8       79.82       85.84     12.40 o 
   1  11   8       72.51       55.02     16.74 o 
   2  11   8        7.50       -1.03      6.52 o 
   3  11   8       19.61       15.84      8.84 o 
   4  11   8       16.74       10.69      8.61 o 
   5  11   8       32.50       45.44     11.70 o 
   6  11   8       70.04       98.95     14.96 o 
   7  11   8       33.54       54.52     17.91 o 
  -9  12   8       64.16       86.61     12.61 o 
  -8  12   8       16.60       34.83      9.98 o 
  -7  12   8        9.08        7.62     12.66 o 
  -6  12   8        0.67        4.49      5.10 o 
  -5  12   8        2.84        0.69      6.16 o 
  -4  12   8       27.25       18.68      7.47 o 
  -3  12   8      105.88      148.93     12.97 o 
  -2  12   8       13.76       21.77      9.82 o 
  -1  12   8       50.76       39.73     21.51 o 
   0  12   8       29.34       39.73     14.12 o 
   1  12   8       56.32       65.07     12.49 o 
   2  12   8       23.24       17.68      8.93 o 
   3  12   8       17.56       18.27      9.36 o 
   4  12   8       41.02       43.81     11.86 o 
   5  12   8       65.70       84.34     14.26 o 
  -6  13   8        0.17        8.09      7.83 o 
  -5  13   8        3.66        1.11      8.90 o 
  -4  13   8        0.00       -5.57      6.41 o 
  -3  13   8        2.22        2.84      6.95 o 
  -2  13   8       75.46       74.00     13.64 o 
  -1  13   8        0.00       -4.18      8.28 o 
   0  13   8       12.31       13.80     10.06 o 
   1  13   8       25.16       31.83     18.98 o 
   2  13   8        0.00       15.77     12.46 o 
 -17   0   9        0.73       12.26     10.17 o 
 -15   0   9        0.94       15.19     13.63 o 
 -13   0   9      117.09      141.26     14.33 o 
 -11   0   9       73.28       58.56      8.33 o 
  -9   0   9        5.94        8.68      7.18 o 
  -7   0   9     2891.27     2865.79     44.26 o 
  -5   0   9     1640.12     1577.50     22.54 o 
  -3   0   9      236.96      236.58      6.47 o 
  -1   0   9      880.31      842.63     24.30 o 
   1   0   9     6122.92     6532.09     91.22 o 
   3   0   9     1322.30     1407.43     19.89 o 
   5   0   9       88.49       93.72      9.69 o 
   7   0   9      396.21      382.32     14.60 o 
   9   0   9      414.55      445.18     16.12 o 
  11   0   9       59.14       30.36      9.40 o 
  13   0   9        0.22        6.23     14.80 o 
 -17   1   9        5.96       11.28      8.97 o 
 -16   1   9        4.86        2.91      9.41 o 
 -15   1   9      101.35      104.29     11.95 o 
 -14   1   9        0.61        8.63      6.00 o 
 -13   1   9       63.79       61.35      7.51 o 
 -12   1   9      114.52      115.22      7.81 o 
 -11   1   9       11.22       13.08      4.66 o 
 -10   1   9        6.05       -0.43      3.75 o 
  -9   1   9        0.00       -1.03      3.72 o 
  -8   1   9      411.07      424.48      9.93 o 
  -7   1   9     3136.14     3069.75     28.21 o 
  -6   1   9      544.89      592.80      8.67 o 
  -5   1   9      528.98      543.43      7.76 o 
  -4   1   9       85.58       83.49      3.28 o 
  -3   1   9        6.14        2.37      2.55 o 
  -2   1   9      842.87      854.81     13.58 o 
  -1   1   9      339.05      311.20      6.36 o 
   0   1   9       82.52       92.58      3.74 o 
   1   1   9      370.73      322.61      6.73 o 
   2   1   9      259.73      239.99      9.34 o 
   3   1   9     1066.82     1003.68     14.03 o 
   4   1   9      245.51      237.93      7.24 o 
   5   1   9      781.63      797.04     13.33 o 
   6   1   9      207.41      204.50      7.99 o 
   7   1   9      211.35      182.67      6.68 o 
   8   1   9       69.58       78.28      5.38 o 
   9   1   9      219.02      222.33     10.23 o 
  10   1   9       55.21       50.75      7.67 o 
  11   1   9      217.45      186.83     17.43 o 
  12   1   9       10.39        5.43      6.69 o 
  13   1   9        5.55        8.03     10.38 o 
 -17   2   9        7.57       15.76      8.99 o 
 -16   2   9        0.22       13.26      8.04 o 
 -15   2   9        1.91       -0.32      9.21 o 
 -14   2   9        0.01        3.29      7.50 o 
 -13   2   9        3.43        3.81      5.60 o 
 -12   2   9       49.47       51.45      9.55 o 
 -11   2   9       73.64       74.97      5.78 o 
 -10   2   9      270.85      274.77      8.64 o 
  -9   2   9      260.91      242.09      7.76 o 
  -8   2   9      221.22      243.61      7.32 o 
  -7   2   9        6.17        9.84      3.00 o 
  -6   2   9      385.41      410.90      7.10 o 
  -5   2   9      508.92      467.57      9.88 o 
  -4   2   9      332.13      348.54      6.48 o 
  -3   2   9       98.87       89.66      3.23 o 
  -2   2   9       89.26      100.36      6.80 o 
  -1   2   9     1779.33     1938.70     23.18 o 
   0   2   9      236.14      219.01      6.62 o 
   2   2   9      269.63      244.74      7.67 o 
   3   2   9       45.38       54.08      4.70 o 
   4   2   9       51.45       56.23      3.38 o 
   5   2   9      150.75      160.75      5.79 o 
   6   2   9      318.86      328.01      9.68 o 
   7   2   9      563.40      555.28     13.91 o 
   8   2   9       67.46       67.14      6.38 o 
   9   2   9      116.27       99.26     11.26 o 
  10   2   9      105.35       99.51     13.43 o 
  11   2   9       10.15       13.77      6.95 o 
  12   2   9        9.16       15.16      7.99 o 
 -17   3   9        1.70        9.82     10.19 o 
 -16   3   9        2.73        2.44      7.25 o 
 -15   3   9        1.65       15.14      7.96 o 
 -14   3   9       41.34       42.62      9.38 o 
 -13   3   9        1.01        2.91      4.77 o 
 -12   3   9       39.08       40.02      5.30 o 
 -11   3   9      137.44      134.25      7.41 o 
 -10   3   9      266.53      257.64      9.82 o 
  -9   3   9       29.26       26.53      4.03 o 
  -8   3   9      647.54      633.72     12.44 o 
  -7   3   9       25.33       26.16      3.42 o 
  -6   3   9       11.10       15.05      2.39 o 
  -5   3   9      141.90      144.07      5.54 o 
  -4   3   9      703.22      686.09     10.12 o 
  -3   3   9     1090.27     1229.75     12.81 o 
  -2   3   9       95.29       89.17      3.53 o 
  -1   3   9      239.10      213.40      4.77 o 
   0   3   9      103.52       79.19      4.60 o 
   1   3   9      162.47      203.32      6.96 o 
   2   3   9      577.12      603.11     12.38 o 
   3   3   9       37.08       28.02      4.13 o 
   4   3   9        0.21        0.00      2.38 o 
   5   3   9      104.42      101.10      6.00 o 
   6   3   9        3.21        3.32      3.12 o 
   7   3   9       37.42       50.37      5.68 o 
   8   3   9      494.59      505.89     16.77 o 
   9   3   9      446.84      455.29     28.98 o 
  10   3   9      610.88      643.30     28.57 o 
  11   3   9       88.33      110.60     15.22 o 
  12   3   9        5.24        7.92      6.34 o 
 -17   4   9        2.74        7.71     10.64 o 
 -16   4   9       92.10       98.04     15.83 o 
 -15   4   9       44.49       50.04      9.78 o 
 -14   4   9        2.11        7.92     13.43 o 
 -13   4   9        0.53       -5.98      5.98 o 
 -12   4   9       31.42       31.88      5.86 o 
 -11   4   9        6.55        8.89      4.61 o 
 -10   4   9        0.87        7.32      4.51 o 
  -9   4   9       58.00       59.98      5.49 o 
  -8   4   9       20.40        9.76      3.48 o 
  -7   4   9      119.43      131.46      5.56 o 
  -6   4   9      196.56      190.43      5.13 o 
  -5   4   9      680.74      704.80     13.78 o 
  -4   4   9      663.14      724.17     12.81 o 
  -3   4   9      424.16      494.01      9.15 o 
  -2   4   9       55.03       52.25      3.12 o 
  -1   4   9     1060.51      997.73     16.69 o 
   0   4   9      438.72      417.52      9.09 o 
   1   4   9       56.36       67.81      4.34 o 
   2   4   9        0.32       -2.14      2.34 o 
   3   4   9      775.13      761.23     10.16 o 
   4   4   9        1.28       -0.15      2.01 o 
   5   4   9      176.33      179.72      5.96 o 
   6   4   9      620.81      630.79     14.45 o 
   7   4   9       61.82       62.76      6.04 o 
   8   4   9      707.06      693.53     19.97 o 
   9   4   9        0.59        6.95      8.00 o 
  10   4   9      100.24      104.45     23.56 o 
  11   4   9        0.37        0.74     10.32 o 
  12   4   9        0.06        7.76      6.69 o 
 -16   5   9       55.49       30.77     10.99 o 
 -15   5   9       41.80       31.25      9.24 o 
 -14   5   9       36.14       42.82     10.05 o 
 -13   5   9        0.84        4.19      6.10 o 
 -12   5   9        4.34       13.48      5.75 o 
 -11   5   9       48.36       52.58      6.36 o 
 -10   5   9      462.46      448.71     18.27 o 
  -9   5   9       53.46       62.46      5.67 o 
  -8   5   9       34.12       33.68      4.75 o 
  -7   5   9      563.70      587.75     13.10 o 
  -6   5   9       46.03       50.53      4.28 o 
  -5   5   9      119.54      126.18      9.72 o 
  -4   5   9      303.12      326.45     12.48 o 
  -3   5   9       19.76       25.39      4.25 o 
  -2   5   9      164.36      178.28      7.00 o 
  -1   5   9      314.89      323.33      8.80 o 
   0   5   9       17.22       19.31      2.40 o 
   1   5   9      166.59      162.24      4.73 o 
   2   5   9      468.11      436.18      8.78 o 
   3   5   9      923.07      861.09     13.47 o 
   4   5   9      421.42      449.53     10.32 o 
   5   5   9      146.82      153.40      6.71 o 
   6   5   9      144.23      156.22      6.75 o 
   7   5   9      107.28       93.15      7.59 o 
   8   5   9        0.67        6.51      3.60 o 
   9   5   9      125.96      117.02      8.90 o 
  10   5   9        0.37       19.48      9.06 o 
  11   5   9        1.45        2.87      9.91 o 
  12   5   9        8.96        1.95     10.90 o 
 -16   6   9        3.32        8.99     11.03 o 
 -15   6   9       26.83       10.94      9.79 o 
 -14   6   9       12.52        9.97      7.51 o 
 -13   6   9       57.71       77.10     10.46 o 
 -12   6   9       36.89       35.27      7.95 o 
 -11   6   9       10.65        7.12      5.38 o 
 -10   6   9      131.72      126.67      7.35 o 
  -9   6   9      122.80      124.18     10.87 o 
  -8   6   9      196.30      171.32      7.53 o 
  -7   6   9       54.07       49.76      4.60 o 
  -6   6   9        2.07        3.30      2.99 o 
  -5   6   9       41.49       37.74      7.84 o 
  -4   6   9     1051.22      965.79     17.16 o 
  -3   6   9      441.40      386.47     11.91 o 
  -2   6   9       22.90       31.14      4.74 o 
  -1   6   9       31.66       29.15      4.70 o 
   0   6   9      290.98      284.94     10.34 o 
   1   6   9       66.88       59.61      5.01 o 
   2   6   9       40.42       53.06      4.92 o 
   3   6   9      204.07      208.91      8.90 o 
   4   6   9        7.19        0.79      3.52 o 
   5   6   9      342.52      299.37     10.34 o 
   6   6   9      310.81      318.01     11.17 o 
   7   6   9       49.65       50.12     11.02 o 
   8   6   9      361.04      351.45     14.23 o 
   9   6   9        7.22        2.69      5.04 o 
  10   6   9        4.87        5.10      4.85 o 
  11   6   9        9.97       12.85     10.40 o 
 -15   7   9       17.22       17.45     11.58 o 
 -14   7   9        0.71        6.64      8.84 o 
 -13   7   9       42.15       34.04      8.78 o 
 -12   7   9       23.93       32.83     11.68 o 
 -11   7   9       15.30        7.56      5.43 o 
 -10   7   9        2.22        3.39      4.94 o 
  -9   7   9      149.87      130.88      8.68 o 
  -8   7   9       11.98        7.05      4.31 o 
  -7   7   9       30.32       33.97      5.01 o 
  -6   7   9      381.95      404.08     14.03 o 
  -5   7   9      507.17      524.84     15.34 o 
  -4   7   9      182.00      174.02      9.32 o 
  -3   7   9      584.95      579.31     18.44 o 
  -2   7   9      346.66      327.97     12.98 o 
  -1   7   9      292.37      289.13     10.82 o 
   0   7   9       18.38       27.41      8.98 o 
   1   7   9       95.33       90.01      7.14 o 
   2   7   9     1286.34     1233.29     21.69 o 
   3   7   9       95.77       82.66      6.49 o 
   4   7   9       65.01       70.48      6.42 o 
   5   7   9       37.25       25.53      4.94 o 
   6   7   9     1220.93     1238.44     23.64 o 
   7   7   9      278.89      256.21     13.38 o 
   8   7   9       92.64       66.37      8.49 o 
   9   7   9       27.82       25.27      6.37 o 
  10   7   9       22.29       24.90      6.60 o 
 -14   8   9        0.78       -8.08      8.76 o 
 -13   8   9       27.20       23.33     10.39 o 
 -12   8   9      218.80      219.49     14.78 o 
 -11   8   9       18.84       19.22      6.17 o 
 -10   8   9       32.72       25.67      6.13 o 
  -9   8   9       73.12       76.28      7.05 o 
  -8   8   9      118.66      126.72      7.99 o 
  -7   8   9      198.13      197.30      8.95 o 
  -6   8   9      312.15      297.25     16.21 o 
  -5   8   9      118.35      115.77     10.17 o 
  -4   8   9      249.84      278.94     14.70 o 
  -3   8   9      495.96      444.74     14.09 o 
  -2   8   9      224.42      208.12     10.22 o 
  -1   8   9      597.16      574.96     15.98 o 
   0   8   9      127.20      112.60      8.14 o 
   1   8   9       35.88       33.32      5.79 o 
   2   8   9      105.31       91.08      8.67 o 
   3   8   9      187.90      188.36     10.19 o 
   4   8   9       71.66       80.64      7.17 o 
   5   8   9       21.23       28.64      5.85 o 
   6   8   9       19.08       23.88      7.20 o 
   7   8   9       23.13        9.76      5.93 o 
   8   8   9       55.58       41.89      8.14 o 
   9   8   9       24.03       29.85     10.91 o 
  10   8   9        0.00        8.57     12.27 o 
 -13   9   9        5.25        6.80      9.63 o 
 -12   9   9        9.30        2.40     16.45 o 
 -11   9   9       13.40        7.92      6.70 o 
 -10   9   9        1.80       -4.55      4.55 o 
  -9   9   9        6.08       -0.28      5.26 o 
  -8   9   9        0.31        0.08      4.69 o 
  -7   9   9        5.82        6.82      4.32 o 
  -6   9   9      353.18      336.33     12.29 o 
  -5   9   9       77.48       91.66      9.90 o 
  -4   9   9      664.17      668.29     21.18 o 
  -3   9   9        0.10       -4.63      4.63 o 
  -2   9   9      232.52      202.54     22.54 o 
  -1   9   9      136.39      133.06     10.48 o 
   0   9   9     1315.38     1194.06     35.17 o 
   1   9   9      657.20      638.13     18.02 o 
   2   9   9       73.12       57.86      7.53 o 
   3   9   9      240.46      253.63     14.12 o 
   4   9   9       20.68       33.45      7.43 o 
   5   9   9      192.53      199.62     13.31 o 
   6   9   9        7.08        3.53      9.35 o 
   7   9   9      129.81      147.11     14.11 o 
   8   9   9        0.42       -2.40      6.88 o 
   9   9   9        3.26        0.97     10.32 o 
 -12  10   9       16.25       13.22      9.00 o 
 -11  10   9        3.58       11.39      8.29 o 
 -10  10   9        0.58        2.57      5.72 o 
  -9  10   9        0.15        6.19      5.31 o 
  -8  10   9        0.32        1.89      5.07 o 
  -7  10   9      190.96      184.22     18.35 o 
  -6  10   9      151.20      152.71      7.81 o 
  -5  10   9       35.99       29.90      8.00 o 
  -4  10   9        2.67        5.38      7.59 o 
  -3  10   9      318.02      284.68     17.49 o 
  -2  10   9        3.82        6.16      6.88 o 
  -1  10   9       66.84       73.35     12.85 o 
   0  10   9        0.42        4.49      6.73 o 
   1  10   9       21.17       22.47      8.21 o 
   2  10   9       49.21       48.52      9.53 o 
   3  10   9      442.56      420.40     34.95 o 
   4  10   9        7.27       13.68      7.70 o 
   5  10   9        6.88        3.82      7.46 o 
   6  10   9        4.24       11.46      7.84 o 
   7  10   9        7.67       16.11      7.98 o 
 -11  11   9       49.86       38.23     10.75 o 
 -10  11   9        0.79        7.90      9.74 o 
  -9  11   9       14.53       14.41      6.24 o 
  -8  11   9        0.02       -1.97      4.90 o 
  -7  11   9       36.97       32.44      6.21 o 
  -6  11   9       14.56       21.38      7.42 o 
  -5  11   9        3.25       11.04      7.95 o 
  -4  11   9        2.36        6.57      7.58 o 
  -3  11   9        0.01       -1.58      6.43 o 
  -2  11   9       59.43       55.56     15.97 o 
  -1  11   9        2.62        6.51      6.81 o 
   0  11   9        5.65       -3.39      6.36 o 
   1  11   9       10.89        7.66      7.02 o 
   2  11   9        8.29       11.23      8.27 o 
   3  11   9        0.56        4.62      7.44 o 
   4  11   9        1.00       11.19      8.17 o 
   5  11   9       18.72       19.44     13.43 o 
   6  11   9       95.90      109.74     15.28 o 
  -8  12   9       84.34       96.68      9.84 o 
  -7  12   9        1.61        1.68      4.82 o 
  -6  12   9        1.22       -6.06      6.06 o 
  -5  12   9        0.47        5.18     10.42 o 
  -4  12   9       45.57       55.92     11.98 o 
  -3  12   9       76.98       63.27     12.32 o 
  -2  12   9       38.97       24.23     10.02 o 
  -1  12   9        8.64       23.17      9.10 o 
   0  12   9        0.12       -6.64      6.64 o 
   1  12   9        0.20       -7.39      7.39 o 
   2  12   9        4.38       12.82      8.61 o 
   3  12   9        1.99       -0.77     10.71 o 
   4  12   9       77.90       91.17     14.79 o 
  -5  13   9        6.09       12.10      7.78 o 
  -4  13   9        0.48        3.10     18.40 o 
  -3  13   9        9.50       22.02     24.53 o 
  -2  13   9        1.18       -2.62      8.36 o 
  -1  13   9        0.01       -8.17      8.17 o 
   0  13   9        7.38       13.72      9.82 o 
 -16   0  10      149.69      124.22     22.59 o 
 -14   0  10       61.32       63.86     16.55 o 
 -12   0  10      209.84      207.66     21.78 o 
 -10   0  10        2.74        6.22      5.52 o 
  -8   0  10      126.54      123.65      8.57 o 
  -6   0  10     1373.42     1364.49     22.17 o 
  -4   0  10      169.14      185.20      9.74 o 
  -2   0  10      817.97      986.62     15.37 o 
   0   0  10      210.08      252.08     14.05 o 
   2   0  10     1230.20     1155.45     16.35 o 
   4   0  10        9.15       10.70      4.78 o 
   6   0  10      247.32      232.92     11.59 o 
   8   0  10      561.84      563.61     34.07 o 
  10   0  10      133.74      126.40     14.02 o 
  12   0  10      108.10      122.47     23.56 o 
 -17   1  10        0.04        1.89     10.66 o 
 -16   1  10        8.59        8.34      9.73 o 
 -15   1  10        0.17       -4.58     14.21 o 
 -14   1  10       10.53       21.75      7.01 o 
 -13   1  10       91.58       90.63      9.33 o 
 -12   1  10      140.87      131.22     11.06 o 
 -11   1  10      177.42      173.96      8.15 o 
 -10   1  10      213.01      223.11      8.45 o 
  -9   1  10        7.26       12.59      4.12 o 
  -8   1  10      432.94      464.72     10.42 o 
  -7   1  10      170.32      171.82      6.16 o 
  -6   1  10     4047.81     4113.08     37.10 o 
  -5   1  10      451.13      493.72      9.82 o 
  -4   1  10       80.41       70.33      4.21 o 
  -3   1  10     4456.71     4875.80     50.93 o 
  -2   1  10       17.93        8.53      2.48 o 
  -1   1  10       18.11       29.58      2.93 o 
   0   1  10       44.48       43.55      3.41 o 
   1   1  10      432.57      475.55     11.47 o 
   2   1  10      117.21      126.65      5.91 o 
   3   1  10        2.09        1.46      2.69 o 
   4   1  10      467.06      440.99     10.36 o 
   5   1  10      113.63      123.89      7.64 o 
   6   1  10      271.25      259.44      9.23 o 
   7   1  10       94.31       85.24      6.10 o 
   8   1  10      279.38      255.34     18.83 o 
   9   1  10       83.25       78.12      7.93 o 
  10   1  10       56.41       42.12     11.78 o 
  11   1  10        0.03        3.50      6.42 o 
  12   1  10        0.45        6.91      7.32 o 
 -17   2  10        1.60      -10.14     10.14 o 
 -16   2  10        2.79        8.85     10.19 o 
 -15   2  10      121.45      114.05     14.70 o 
 -14   2  10        0.28        5.28      9.78 o 
 -13   2  10       14.63       23.17      7.87 o 
 -12   2  10      116.87      106.48      8.76 o 
 -11   2  10       60.87       56.14      5.70 o 
 -10   2  10      229.97      249.18      8.86 o 
  -9   2  10       51.12       51.42      4.96 o 
  -8   2  10       99.93      105.46      5.70 o 
  -7   2  10      362.56      352.49      8.49 o 
  -6   2  10      261.68      284.47      8.31 o 
  -5   2  10      134.65      130.64      5.34 o 
  -4   2  10      162.23      160.53      4.41 o 
  -3   2  10     3705.49     3844.23     41.39 o 
  -2   2  10      414.26      465.03      9.89 o 
  -1   2  10      290.77      299.61      7.69 o 
   0   2  10      593.31      495.99     14.70 o 
   1   2  10     1913.27     1956.32     26.60 o 
   2   2  10      177.45      172.11      7.28 o 
   3   2  10        3.58        5.19      2.93 o 
   4   2  10      118.44      132.50      5.77 o 
   5   2  10      149.37      135.79      6.58 o 
   6   2  10      533.52      534.10     15.78 o 
   7   2  10      359.44      347.48     12.11 o 
   8   2  10        8.61        7.25      6.38 o 
   9   2  10        7.85       10.37      8.84 o 
  10   2  10       69.79       63.90     12.17 o 
  11   2  10      148.88      172.06     18.29 o 
  12   2  10       22.26       28.72      7.71 o 
 -17   3  10        3.01        4.39      8.61 o 
 -16   3  10        1.36        7.54      8.03 o 
 -15   3  10        2.21        1.91      8.72 o 
 -14   3  10        0.13        3.29      8.64 o 
 -13   3  10        0.22       -7.00      7.22 o 
 -12   3  10        3.22       14.59      6.11 o 
 -11   3  10        4.30        5.02      4.06 o 
 -10   3  10        4.98        2.68      3.96 o 
  -9   3  10       54.29       65.18      5.40 o 
  -8   3  10        5.28        7.31      3.63 o 
  -7   3  10      114.15      105.64      6.23 o 
  -6   3  10      289.88      273.85      8.61 o 
  -5   3  10      152.03      169.23      6.55 o 
  -4   3  10       19.28       16.19      2.83 o 
  -3   3  10       41.66       39.54      3.25 o 
  -2   3  10       24.22       19.48      2.12 o 
  -1   3  10      730.47      765.71     13.16 o 
   0   3  10     1210.03     1167.19     17.68 o 
   1   3  10        0.73        0.31      2.44 o 
   2   3  10     1096.42     1088.03     18.03 o 
   3   3  10      515.73      505.05     12.28 o 
   4   3  10      720.57      688.26     15.10 o 
   5   3  10      243.07      252.17      8.43 o 
   6   3  10      680.82      736.93     18.75 o 
   7   3  10      155.11      166.99      9.50 o 
   8   3  10        4.32       -4.49      5.86 o 
   9   3  10      310.37      303.86     27.65 o 
  10   3  10       81.87       65.98     30.08 o 
  11   3  10        3.13        2.12      9.26 o 
  12   3  10        0.21      -10.90     10.90 o 
 -17   4  10        3.08       10.18      8.98 o 
 -16   4  10        4.59        8.35     12.67 o 
 -15   4  10       50.66       56.18      9.90 o 
 -14   4  10       10.37        6.26      7.26 o 
 -13   4  10       17.60       25.38      9.72 o 
 -12   4  10       40.38       43.82      9.36 o 
 -11   4  10       10.41        7.27      5.06 o 
 -10   4  10      422.48      409.01     12.38 o 
  -9   4  10       76.69       84.56      9.10 o 
  -8   4  10       35.86       28.32      4.94 o 
  -7   4  10     1116.02     1096.01     16.13 o 
  -6   4  10      466.14      493.10     11.54 o 
  -5   4  10      175.28      183.07      7.85 o 
  -4   4  10       16.90        9.16      3.23 o 
  -3   4  10     1149.42     1186.99     15.61 o 
  -2   4  10     1132.85     1155.07     14.46 o 
  -1   4  10       61.40       60.42      4.45 o 
   0   4  10       58.23       71.87      4.32 o 
   1   4  10      309.37      285.59      6.59 o 
   2   4  10      637.00      662.80     13.90 o 
   3   4  10     1344.01     1313.63     17.90 o 
   4   4  10       21.69       24.21      3.65 o 
   5   4  10        8.03        9.31      4.07 o 
   6   4  10      158.24      159.54      8.13 o 
   7   4  10      384.28      391.87     17.62 o 
   8   4  10       48.97       49.69      8.84 o 
   9   4  10        3.87       11.09      8.25 o 
  10   4  10       17.68       22.65     10.26 o 
  11   4  10      103.82       93.29     16.84 o 
 -16   5  10        0.77        3.29      7.91 o 
 -15   5  10        2.61        6.12      7.46 o 
 -14   5  10       69.53       63.78     10.21 o 
 -13   5  10        0.11        1.06      6.52 o 
 -12   5  10       85.16       89.54      8.79 o 
 -11   5  10        4.85       -4.63      4.63 o 
 -10   5  10      361.11      346.72     12.89 o 
  -9   5  10      136.83      137.84      9.62 o 
  -8   5  10      468.02      430.11     11.74 o 
  -7   5  10      110.31      131.01      6.47 o 
  -6   5  10       22.75       27.80      5.30 o 
  -5   5  10      263.36      272.16     10.23 o 
  -4   5  10       77.31       77.52      6.11 o 
  -3   5  10      583.74      579.77     13.52 o 
  -2   5  10      393.05      331.14     10.99 o 
  -1   5  10       22.08       28.91      3.59 o 
   0   5  10      131.97      131.89      4.28 o 
   1   5  10       38.49       29.34      3.81 o 
   2   5  10      378.98      341.73      7.68 o 
   3   5  10        0.62       -1.83      2.40 o 
   4   5  10       15.85       25.74      3.21 o 
   5   5  10      201.22      213.29      6.84 o 
   6   5  10       41.70       39.16      5.46 o 
   7   5  10        4.04        7.37      4.74 o 
   8   5  10       10.43        5.80      8.31 o 
   9   5  10      215.90      227.18     28.91 o 
  10   5  10        0.52       -2.22      8.98 o 
  11   5  10       17.45       17.06      9.94 o 
 -16   6  10       43.54       35.86     15.09 o 
 -15   6  10       71.85       87.56     12.00 o 
 -14   6  10        0.22        4.03      6.56 o 
 -13   6  10       55.80       44.49      9.14 o 
 -12   6  10      172.03      165.63     18.52 o 
 -11   6  10      169.86      166.62      9.14 o 
 -10   6  10       97.85      104.36      8.49 o 
  -9   6  10        6.98        1.74      8.60 o 
  -8   6  10      209.85      208.31      9.67 o 
  -7   6  10      171.49      178.80      7.74 o 
  -6   6  10       12.27       12.73      5.21 o 
  -5   6  10      592.96      604.34     18.32 o 
  -4   6  10      573.02      552.39     14.71 o 
  -3   6  10      970.66      982.85     19.43 o 
  -2   6  10      251.99      233.13      9.22 o 
  -1   6  10      854.94      786.54     25.26 o 
   0   6  10      880.80      884.05     17.73 o 
   1   6  10       30.97       23.67      3.97 o 
   2   6  10      834.37      843.82     19.58 o 
   3   6  10      985.20     1041.47     18.75 o 
   4   6  10      287.13      283.11     10.30 o 
   5   6  10       87.04      100.21      6.66 o 
   6   6  10      516.12      526.07     14.68 o 
   7   6  10       78.35       80.61      6.69 o 
   8   6  10        1.09        5.93      3.93 o 
   9   6  10       62.70       69.19     13.16 o 
  10   6  10       92.72       75.56     24.82 o 
 -15   7  10        3.39        5.34     10.22 o 
 -14   7  10        0.53        6.21      7.80 o 
 -13   7  10      109.24       96.51     19.24 o 
 -12   7  10        0.40        0.95      5.44 o 
 -11   7  10      165.34      169.45     10.65 o 
 -10   7  10        4.82       12.89      6.10 o 
  -9   7  10       54.72       56.18      9.53 o 
  -8   7  10      215.57      225.70     10.13 o 
  -7   7  10       40.02       44.88      5.46 o 
  -6   7  10        6.49        1.04      4.69 o 
  -5   7  10        2.31        7.00      4.69 o 
  -4   7  10       56.20       62.72      6.78 o 
  -3   7  10      345.19      352.98     12.25 o 
  -2   7  10      146.74      153.42      8.53 o 
  -1   7  10       22.01       11.52      7.45 o 
   0   7  10      104.07      129.30      7.86 o 
   1   7  10     1741.87     1600.78     27.83 o 
   2   7  10      480.72      467.71     12.57 o 
   3   7  10        1.33        5.09      4.18 o 
   4   7  10       20.42       31.91      5.88 o 
   5   7  10       84.54       80.64      6.81 o 
   6   7  10       80.56       90.65     10.16 o 
   7   7  10        0.77        7.69      6.59 o 
   8   7  10       36.29       32.08      7.38 o 
   9   7  10       19.87       31.25      6.12 o 
  10   7  10        0.21        8.60     13.34 o 
 -14   8  10       20.68       25.91     11.34 o 
 -13   8  10       36.41       43.96     12.20 o 
 -12   8  10        3.72       -3.16      6.27 o 
 -11   8  10        2.03        6.47      5.78 o 
 -10   8  10       24.68       21.63      6.21 o 
  -9   8  10       13.65        4.69      7.35 o 
  -8   8  10       99.63      102.44      8.04 o 
  -7   8  10      139.98      132.39     11.92 o 
  -6   8  10        0.07       -1.00      5.39 o 
  -5   8  10        0.01       -0.90      4.74 o 
  -4   8  10     1069.93      996.69     28.13 o 
  -3   8  10        0.08       -0.58      4.25 o 
  -2   8  10       16.31        4.90      5.63 o 
  -1   8  10      411.49      427.55     13.89 o 
   0   8  10       51.31       35.31      5.91 o 
   1   8  10      920.36      921.49     26.01 o 
   2   8  10       70.86       62.45      7.14 o 
   3   8  10      283.12      263.08     10.73 o 
   4   8  10        1.83        2.76      4.07 o 
   5   8  10        5.28        3.44      8.74 o 
   6   8  10       34.22       34.10      7.39 o 
   7   8  10       31.04       21.23      6.56 o 
   8   8  10       11.58       14.96      8.22 o 
   9   8  10        4.68        9.42      6.44 o 
 -13   9  10        3.68       18.13      9.23 o 
 -12   9  10        9.55        7.56      6.98 o 
 -11   9  10        0.55        4.64      5.73 o 
 -10   9  10       37.52       35.22      6.97 o 
  -9   9  10        7.35        4.33      5.09 o 
  -8   9  10        1.30       -5.02      5.02 o 
  -7   9  10      320.76      347.62     10.83 o 
  -6   9  10        9.03        5.61      6.62 o 
  -5   9  10      185.09      190.89     13.10 o 
  -4   9  10      503.30      444.24     17.44 o 
  -3   9  10        0.04       -4.25      5.32 o 
  -2   9  10       50.30       56.37      7.33 o 
  -1   9  10      623.58      555.54     16.71 o 
   0   9  10        7.30       10.41      5.17 o 
   1   9  10       56.18       52.94      7.10 o 
   2   9  10       21.95       13.92      5.72 o 
   3   9  10      116.68      103.57      8.88 o 
   4   9  10       86.65       70.59     11.26 o 
   5   9  10        0.28        6.83      6.03 o 
   6   9  10       32.89       36.13      8.14 o 
   7   9  10       97.46      110.09     12.58 o 
   8   9  10        3.75        7.83      7.33 o 
 -12  10  10       10.41       13.45      8.86 o 
 -11  10  10       55.06       63.01      9.61 o 
 -10  10  10       44.48       33.96      7.14 o 
  -9  10  10       16.39       25.79      6.35 o 
  -8  10  10       76.69       88.43      8.32 o 
  -7  10  10       38.55       27.24      9.64 o 
  -6  10  10      113.74      105.15     14.80 o 
  -5  10  10       58.81       41.34      8.51 o 
  -4  10  10       91.35       74.55      9.77 o 
  -3  10  10      248.55      252.41     16.96 o 
  -2  10  10      228.51      210.21     15.53 o 
  -1  10  10        4.07        3.69      6.46 o 
   0  10  10       36.33       28.94      8.29 o 
   1  10  10       19.36       15.21      7.72 o 
   2  10  10       58.20       60.94     22.98 o 
   3  10  10       10.81       12.15      7.93 o 
   4  10  10      100.48       95.49     12.91 o 
   5  10  10        4.88       16.96      8.05 o 
   6  10  10        6.13       10.05      7.89 o 
   7  10  10       38.57       44.59     14.60 o 
 -10  11  10        0.97        4.84      6.09 o 
  -9  11  10        2.47       14.42      5.97 o 
  -8  11  10       82.26       96.90     11.62 o 
  -7  11  10       18.50       36.16     11.22 o 
  -6  11  10       12.00       17.25      8.88 o 
  -5  11  10       77.69       70.05     19.96 o 
  -4  11  10       76.43       39.13     10.17 o 
  -3  11  10       76.76       85.63     22.59 o 
  -2  11  10      123.77      128.59     14.13 o 
  -1  11  10      156.23      154.34     28.43 o 
   0  11  10       15.40        2.57      6.80 o 
   1  11  10       14.54        5.71      7.27 o 
   2  11  10       21.73       25.54     11.00 o 
   3  11  10      131.12      117.95     14.58 o 
   4  11  10       69.27       89.96     21.03 o 
   5  11  10        1.66        5.05      7.57 o 
  -8  12  10        9.37       12.97      7.91 o 
  -7  12  10        6.20        3.88      9.07 o 
  -6  12  10       36.77       34.02     11.11 o 
  -5  12  10        2.05       15.88     10.71 o 
  -4  12  10       13.87       20.75      9.56 o 
  -3  12  10       83.85       93.76     14.11 o 
  -2  12  10        3.41        3.89      8.00 o 
  -1  12  10       23.83        7.97      8.21 o 
   0  12  10        6.45       17.08      8.93 o 
   1  12  10       23.66       26.02     10.10 o 
   2  12  10       34.60       15.75      9.62 o 
   3  12  10        0.55        6.89      8.84 o 
 -17   0  11        0.85       -1.75     14.99 o 
 -15   0  11        5.78       13.24     13.43 o 
 -13   0  11        7.82       15.57     21.90 o 
 -11   0  11     1105.48     1066.70     27.65 o 
  -9   0  11      594.35      569.78     20.13 o 
  -7   0  11     1738.38     1786.64     30.71 o 
  -5   0  11      810.30      773.17     24.34 o 
  -3   0  11      179.15      223.00      7.88 o 
  -1   0  11     1310.90     1134.57     31.87 o 
   1   0  11     1927.92     1949.63     46.78 o 
   3   0  11       19.72       18.91      3.89 o 
   5   0  11     1063.31     1054.69     23.47 o 
   7   0  11      461.05      469.95     22.74 o 
   9   0  11        0.31        4.28     11.68 o 
  11   0  11      109.14       86.01     12.29 o 
 -17   1  11       10.64       13.85     11.42 o 
 -16   1  11       17.38       10.34     10.23 o 
 -15   1  11        5.93       -6.81      9.05 o 
 -14   1  11       50.47       51.83     11.02 o 
 -13   1  11       34.55       50.95      8.66 o 
 -12   1  11       39.52       49.67      5.65 o 
 -11   1  11      358.42      357.57     10.83 o 
 -10   1  11      225.22      229.83      8.60 o 
  -9   1  11       68.64       68.20      5.32 o 
  -8   1  11        2.53        0.54      3.38 o 
  -7   1  11      297.60      310.46      6.82 o 
  -6   1  11      360.12      360.74      7.88 o 
  -5   1  11     1026.92     1107.77     24.20 o 
  -4   1  11      169.49      190.47      6.35 o 
  -3   1  11     1884.25     1772.78     22.03 o 
  -2   1  11      512.88      474.53     10.33 o 
  -1   1  11      762.25      759.64     12.48 o 
   0   1  11      230.31      241.66      6.27 o 
   1   1  11       52.93       52.95      5.44 o 
   2   1  11        3.68        2.68      2.80 o 
   3   1  11      523.29      546.33     10.13 o 
   4   1  11       36.46       38.58      4.13 o 
   5   1  11      428.31      423.15     10.82 o 
   6   1  11        0.42        0.99      3.30 o 
   7   1  11        1.37        6.85      4.07 o 
   8   1  11      132.75      126.88     11.38 o 
   9   1  11      175.25      129.56     14.32 o 
  10   1  11       17.16       28.63      9.61 o 
  11   1  11        0.05       11.82     10.32 o 
 -17   2  11       19.23       36.62     17.91 o 
 -16   2  11        6.14       -7.38      8.92 o 
 -15   2  11       24.54       25.65     10.45 o 
 -14   2  11        4.35       17.58      6.35 o 
 -13   2  11       30.22       39.35      6.92 o 
 -12   2  11      184.18      197.50      8.67 o 
 -11   2  11       34.29       32.37      5.14 o 
 -10   2  11      252.94      269.49      9.33 o 
  -9   2  11       11.10       11.27      4.08 o 
  -8   2  11       12.55        5.23      3.57 o 
  -7   2  11      647.00      654.37      9.52 o 
  -6   2  11        8.13        4.60      3.30 o 
  -5   2  11       67.31       60.87      3.70 o 
  -4   2  11      298.75      280.33      7.66 o 
  -3   2  11       20.20       28.39      2.76 o 
  -2   2  11     1183.65     1241.99     20.25 o 
  -1   2  11      439.91      430.37     12.51 o 
   0   2  11       70.93       72.52      4.95 o 
   1   2  11      168.37      190.29     10.94 o 
   2   2  11     1246.16     1176.18     19.16 o 
   3   2  11     1014.65      975.31     17.80 o 
   4   2  11      497.83      479.78     10.46 o 
   5   2  11       26.06       33.46      4.34 o 
   6   2  11      511.53      509.61     12.46 o 
   7   2  11      462.90      440.46     14.19 o 
   8   2  11        2.39       -0.11      5.72 o 
   9   2  11      335.79      363.01     23.07 o 
  10   2  11      112.02      123.87     15.43 o 
  11   2  11       52.73       38.81     11.66 o 
 -17   3  11        6.82       13.53     11.47 o 
 -16   3  11        0.72        2.73     13.73 o 
 -15   3  11        2.22       -1.23      9.06 o 
 -14   3  11        2.01        6.62      9.09 o 
 -13   3  11        3.72       -5.61      5.61 o 
 -12   3  11       17.16       23.30      6.06 o 
 -11   3  11       94.81       95.06      6.64 o 
 -10   3  11       49.53       55.30      5.48 o 
  -9   3  11      302.19      334.14     10.22 o 
  -8   3  11       17.04       21.60      3.99 o 
  -7   3  11       23.33       22.30      5.05 o 
  -6   3  11       20.00       23.22      4.16 o 
  -5   3  11       43.50       39.85      4.22 o 
  -4   3  11      854.42      827.82     13.73 o 
  -3   3  11      358.57      370.42      6.05 o 
  -2   3  11       34.35       30.75      4.19 o 
  -1   3  11       41.81       41.40      4.31 o 
   0   3  11       35.58       32.57      3.95 o 
   1   3  11       31.60       26.81      4.65 o 
   2   3  11      383.15      335.06     10.04 o 
   3   3  11      117.37      113.72      6.96 o 
   4   3  11      287.30      290.19     10.05 o 
   5   3  11      694.78      726.97     14.21 o 
   6   3  11        0.05       -2.89      2.89 o 
   7   3  11       12.94        5.88      4.69 o 
   8   3  11       78.82       68.57      9.97 o 
   9   3  11      201.44      210.75     17.57 o 
  10   3  11       10.81        4.85      8.96 o 
  11   3  11       41.79       48.99     12.07 o 
 -17   4  11        3.09        3.34     16.65 o 
 -16   4  11       22.80       35.33     15.48 o 
 -15   4  11        0.66        0.15      8.84 o 
 -14   4  11      159.88      136.93     14.88 o 
 -13   4  11       35.07       30.05      7.88 o 
 -12   4  11       50.87       37.40      7.83 o 
 -11   4  11        4.43       10.14      6.29 o 
 -10   4  11        0.01        3.47      4.24 o 
  -9   4  11       64.32       69.96      6.19 o 
  -8   4  11       62.83       66.27      5.43 o 
  -7   4  11      129.01      135.25      8.13 o 
  -6   4  11        5.60        3.68      3.85 o 
  -5   4  11        9.76       14.77      3.87 o 
  -4   4  11      309.43      314.27      9.66 o 
  -3   4  11        0.62        3.52      2.84 o 
  -2   4  11       33.91       44.42      3.41 o 
  -1   4  11      808.97      732.71     10.48 o 
   0   4  11      280.55      282.46     10.98 o 
   1   4  11       67.21       68.31      5.37 o 
   2   4  11       77.27       85.57      6.28 o 
   3   4  11        4.26        4.86      3.49 o 
   4   4  11      849.03      876.52     15.04 o 
   5   4  11     3098.89     3136.91     36.62 o 
   6   4  11      395.32      383.00     12.63 o 
   7   4  11       50.62       50.72      6.80 o 
   8   4  11       42.45       58.88     10.85 o 
   9   4  11        0.06       -4.78      8.23 o 
  10   4  11        2.00        1.34     15.67 o 
  11   4  11       45.86       48.11     12.76 o 
 -16   5  11       22.48       24.53     11.68 o 
 -15   5  11       13.70       27.56     20.25 o 
 -14   5  11        2.21       24.04     10.12 o 
 -13   5  11        4.98       10.30      6.39 o 
 -12   5  11      129.07      144.93     11.17 o 
 -11   5  11      133.88      136.06     24.68 o 
 -10   5  11       17.21       16.26      5.29 o 
  -9   5  11       86.94       74.68      6.34 o 
  -8   5  11      118.62      117.54      6.47 o 
  -7   5  11      235.40      232.93     10.52 o 
  -6   5  11      374.67      394.47     12.69 o 
  -5   5  11      433.56      423.28     15.51 o 
  -4   5  11      516.00      503.35     13.16 o 
  -3   5  11      130.39      119.08      6.76 o 
  -2   5  11      477.75      466.05     11.44 o 
  -1   5  11        0.42        0.95      3.18 o 
   0   5  11        9.22        8.08      4.02 o 
   1   5  11       84.90       91.58      4.38 o 
   2   5  11     2239.48     2213.43     23.49 o 
   3   5  11       79.83       91.17      5.14 o 
   4   5  11     1150.41     1099.63     17.84 o 
   5   5  11       35.05       36.42      4.66 o 
   6   5  11      149.94      149.84      8.95 o 
   7   5  11      135.10      138.68     11.86 o 
   8   5  11       84.77       72.99     11.97 o 
   9   5  11        3.69        6.28      8.86 o 
  10   5  11        0.04       11.88     24.34 o 
 -16   6  11        6.56       12.13      9.30 o 
 -15   6  11       14.78       32.01     11.77 o 
 -14   6  11        7.05        0.59      8.70 o 
 -13   6  11       15.01       15.01      6.91 o 
 -12   6  11       90.61       76.52      8.05 o 
 -11   6  11       22.57       14.20     12.53 o 
 -10   6  11       78.64       96.55      8.76 o 
  -9   6  11       91.09      103.59      7.46 o 
  -8   6  11      144.90      141.75      6.94 o 
  -7   6  11       98.45       93.80      7.96 o 
  -6   6  11      381.36      395.03     15.68 o 
  -5   6  11      175.32      157.71     10.71 o 
  -4   6  11      136.66      132.50      9.56 o 
  -3   6  11        7.72        6.16      4.44 o 
  -2   6  11     1142.87     1056.73     17.35 o 
  -1   6  11      552.28      560.10     13.67 o 
   0   6  11        4.48       20.36      4.44 o 
   1   6  11        3.69        8.48      4.68 o 
   2   6  11     1540.75     1482.66     28.97 o 
   3   6  11      407.46      377.43     10.76 o 
   4   6  11      210.38      190.51      9.76 o 
   5   6  11      193.85      187.13      7.81 o 
   6   6  11       44.28       40.57      7.57 o 
   7   6  11      194.39      160.04     14.78 o 
   8   6  11        0.00        3.47      7.52 o 
   9   6  11       28.69       19.27      9.87 o 
  10   6  11        1.12       -1.85      8.89 o 
 -15   7  11       26.78       19.48      9.01 o 
 -14   7  11        0.51        3.76      8.74 o 
 -13   7  11        8.26       -7.30      7.30 o 
 -12   7  11        1.08       -4.28      6.27 o 
 -11   7  11      179.02      159.52     11.63 o 
 -10   7  11       35.70       30.55      6.71 o 
  -9   7  11       25.85       37.05      6.27 o 
  -8   7  11      125.86      130.96      6.46 o 
  -7   7  11       20.89       25.93      7.99 o 
  -6   7  11       66.17       53.97      6.94 o 
  -5   7  11      240.27      224.69     10.71 o 
  -4   7  11        0.12        5.12      4.77 o 
  -3   7  11      446.98      423.73     13.45 o 
  -2   7  11       83.53       82.41     10.74 o 
  -1   7  11     1067.13     1064.77     21.38 o 
   0   7  11      132.10      136.43      7.97 o 
   1   7  11       10.41        9.77      4.16 o 
   2   7  11      203.89      192.31      8.59 o 
   3   7  11      313.63      309.85     10.56 o 
   4   7  11      494.52      489.70     13.33 o 
   5   7  11        1.10        2.85      4.40 o 
   6   7  11        8.02        8.66      4.97 o 
   7   7  11       86.47       85.63     19.68 o 
   8   7  11       10.10       13.34     11.20 o 
   9   7  11       24.49       32.03     11.44 o 
 -14   8  11        3.71        9.08     10.77 o 
 -13   8  11       18.68        6.70      9.83 o 
 -12   8  11       26.28       27.28      8.12 o 
 -11   8  11       48.95       51.92      8.59 o 
 -10   8  11      171.45      172.02     11.31 o 
  -9   8  11      168.38      184.76     10.60 o 
  -8   8  11       31.69       38.08      9.63 o 
  -7   8  11       14.32       23.80      7.23 o 
  -6   8  11       50.58       51.08      8.24 o 
  -5   8  11        9.77        6.32      5.01 o 
  -4   8  11      246.21      219.11     11.66 o 
  -3   8  11      691.21      670.44     17.79 o 
  -2   8  11     1060.66      891.44     20.61 o 
  -1   8  11      411.93      364.77     12.97 o 
   0   8  11      116.35      112.31      8.13 o 
   1   8  11       62.05       75.78      7.56 o 
   2   8  11      119.80      104.94      7.98 o 
   3   8  11        0.09        3.90      3.77 o 
   4   8  11       27.14       11.32      5.27 o 
   5   8  11       31.52       32.88      6.67 o 
   6   8  11       27.58       24.52      6.00 o 
   7   8  11        5.58        3.03      5.11 o 
   8   8  11        5.86        8.26      5.08 o 
 -13   9  11        0.04        3.49      7.31 o 
 -12   9  11       35.06       49.14      9.30 o 
 -11   9  11        0.25       16.01      6.93 o 
 -10   9  11       39.32       34.83      7.35 o 
  -9   9  11       45.10       43.75      6.42 o 
  -8   9  11      137.40      147.36     15.08 o 
  -7   9  11       22.55       14.67      8.56 o 
  -6   9  11      347.35      351.35     23.17 o 
  -5   9  11        2.27        3.41      6.29 o 
  -4   9  11        0.00        0.06      5.57 o 
  -3   9  11        3.91        0.92      5.50 o 
  -2   9  11       80.99       72.82      7.97 o 
  -1   9  11       64.11       63.58      7.66 o 
   0   9  11      113.96      119.66      9.10 o 
   1   9  11        0.37        3.76      5.65 o 
   2   9  11        3.60        5.15      5.39 o 
   3   9  11        3.91       11.08      5.74 o 
   4   9  11       42.93       40.38      7.39 o 
   5   9  11      177.84      172.42     12.20 o 
   6   9  11        8.49       16.45      6.50 o 
   7   9  11       13.78       14.97      6.88 o 
 -12  10  11       15.55       16.64      8.13 o 
 -11  10  11        7.35       13.96      7.49 o 
 -10  10  11       35.11       32.81      7.11 o 
  -9  10  11       36.19       53.13     12.17 o 
  -8  10  11      157.10      137.11     15.46 o 
  -7  10  11       43.42       56.18     11.26 o 
  -6  10  11        1.44       16.03      8.73 o 
  -5  10  11      278.08      258.44     18.79 o 
  -4  10  11      218.41      273.15     23.85 o 
  -3  10  11      138.21      107.80     12.33 o 
  -2  10  11       24.87       40.58     17.52 o 
  -1  10  11      176.30      162.51     13.88 o 
   0  10  11       16.13       18.38      7.81 o 
   1  10  11        0.14       -6.22      6.22 o 
   2  10  11       44.79       22.75      8.38 o 
   3  10  11      139.36      162.45     18.89 o 
   4  10  11       24.89       17.47      8.62 o 
   5  10  11        0.43       10.94      7.90 o 
   6  10  11       17.80       12.47      8.56 o 
 -10  11  11       58.61       61.35     19.18 o 
  -9  11  11        0.35        4.75      9.54 o 
  -8  11  11        0.55       -1.29      8.61 o 
  -7  11  11      246.32      226.40     19.16 o 
  -6  11  11       76.84      100.39     18.89 o 
  -5  11  11        0.16       -2.64     11.00 o 
  -4  11  11        0.00        4.10      7.89 o 
  -3  11  11        0.02       -3.46      6.40 o 
  -2  11  11        0.53        9.38      7.52 o 
  -1  11  11       32.94       32.99      9.07 o 
   0  11  11       15.16       -0.56      7.17 o 
   1  11  11        0.68       -6.26      6.26 o 
   2  11  11       22.36       33.43      9.29 o 
   3  11  11       43.40       39.14     10.31 o 
   4  11  11        6.03       11.89      8.67 o 
  -7  12  11        1.18        2.80     13.34 o 
  -6  12  11        0.25        2.58      8.23 o 
  -5  12  11       21.07       41.86     11.00 o 
  -4  12  11        8.14       15.26      9.56 o 
  -3  12  11        0.58        1.41     11.10 o 
  -2  12  11        4.38        4.68      7.52 o 
  -1  12  11       11.15       18.45     12.07 o 
   0  12  11       24.03       22.35     10.24 o 
   1  12  11       12.95       31.98     10.38 o 
 -16   0  12       81.73       45.56     17.33 o 
 -14   0  12      144.08      107.87     18.69 o 
 -12   0  12       11.53       17.57      6.59 o 
 -10   0  12      146.40      140.08     10.24 o 
  -8   0  12      431.55      451.88     18.03 o 
  -6   0  12        1.45       -3.73      5.36 o 
  -4   0  12       56.55       65.22      7.46 o 
  -2   0  12     1012.60     1117.11     21.73 o 
   0   0  12      684.86      677.17     27.75 o 
   2   0  12      715.23      718.40     17.60 o 
   4   0  12      482.34      474.55     14.58 o 
   6   0  12      177.10      192.46     15.85 o 
   8   0  12       21.81       23.56     12.07 o 
  10   0  12       48.87       53.35     15.77 o 
 -17   1  12        3.00       13.92     11.01 o 
 -16   1  12       69.82       61.01     13.21 o 
 -15   1  12       80.69       67.50     12.94 o 
 -14   1  12       11.79       17.17      9.15 o 
 -13   1  12       10.65       13.75      5.16 o 
 -12   1  12        1.66        3.91      4.26 o 
 -11   1  12      100.09      107.14      6.83 o 
 -10   1  12       43.38       50.21      5.35 o 
  -9   1  12        2.36        3.84      3.79 o 
  -8   1  12       17.33       14.35      3.69 o 
  -7   1  12       36.52       44.27      4.73 o 
  -6   1  12        6.17        7.72      2.56 o 
  -5   1  12       19.74       19.23      4.47 o 
  -4   1  12      121.79      120.98      6.30 o 
  -3   1  12      695.76      687.64     11.49 o 
  -2   1  12      342.01      322.07     11.61 o 
  -1   1  12      199.40      192.70      7.61 o 
   0   1  12      431.32      410.79     12.08 o 
   1   1  12      109.04      123.80      6.22 o 
   2   1  12      445.31      428.02     12.32 o 
   3   1  12       69.53       70.79      4.41 o 
   4   1  12      412.23      409.22     10.17 o 
   5   1  12      337.15      368.37     10.34 o 
   6   1  12      590.46      608.22     16.01 o 
   7   1  12      325.04      321.80     15.39 o 
   8   1  12       10.53        4.94      8.11 o 
   9   1  12      206.26      166.63     15.83 o 
  10   1  12       14.01        4.24      9.02 o 
  11   1  12       35.98       37.94     11.58 o 
 -17   2  12        1.07       -0.35     10.65 o 
 -16   2  12        1.14        7.33     10.32 o 
 -15   2  12       13.48       20.60      9.83 o 
 -14   2  12       40.81       52.25     17.82 o 
 -13   2  12        0.53       -2.71      5.11 o 
 -12   2  12       72.92       89.97      6.90 o 
 -11   2  12        6.73        0.78      3.81 o 
 -10   2  12      615.53      630.73     13.37 o 
  -9   2  12       90.89       85.14      5.89 o 
  -8   2  12        8.28        4.29      3.29 o 
  -7   2  12      993.08      986.34     17.25 o 
  -6   2  12      109.89      126.21      6.04 o 
  -5   2  12       10.84       10.35      4.52 o 
  -4   2  12      884.71      831.60     16.18 o 
  -3   2  12       22.88       19.70      3.84 o 
  -2   2  12      587.76      586.66     19.59 o 
  -1   2  12      170.37      166.52      6.71 o 
   0   2  12     1049.80     1008.86     16.97 o 
   1   2  12       67.22       63.11      7.38 o 
   2   2  12       38.10       36.33      4.57 o 
   3   2  12        2.09       -0.08      4.11 o 
   4   2  12      989.86      922.42     16.22 o 
   5   2  12      389.35      358.30     10.24 o 
   6   2  12      236.04      231.94     10.41 o 
   7   2  12        0.17       -5.47      5.47 o 
   8   2  12       93.85       73.46     11.48 o 
   9   2  12       33.44       20.16      9.22 o 
  10   2  12       32.75       49.31     14.60 o 
  11   2  12       16.03       -4.33     19.96 o 
 -17   3  12        0.58       -2.31     10.73 o 
 -16   3  12        3.47       11.13      9.90 o 
 -15   3  12        1.46        9.84      9.61 o 
 -14   3  12        0.32        8.60      8.53 o 
 -13   3  12        0.51       -5.30      5.30 o 
 -12   3  12        3.56       11.82      7.31 o 
 -11   3  12      234.77      222.39      9.75 o 
 -10   3  12       53.40       61.29      6.09 o 
  -9   3  12       11.39        3.18      4.13 o 
  -8   3  12      163.09      154.35      7.81 o 
  -7   3  12     1226.64     1231.35     20.12 o 
  -6   3  12      950.12      947.38     18.39 o 
  -5   3  12       69.11       67.67      4.89 o 
  -4   3  12        0.04       -2.50      2.50 o 
  -3   3  12      196.82      245.26      6.55 o 
  -2   3  12        3.93       -2.18      4.68 o 
  -1   3  12       13.60       11.59      3.70 o 
   0   3  12      406.23      383.25     10.28 o 
   1   3  12     2097.91     1989.43     27.50 o 
   2   3  12      426.17      385.82     11.15 o 
   3   3  12     1792.06     1764.56     26.79 o 
   4   3  12       10.76       11.80      3.18 o 
   5   3  12       43.39       48.56      5.39 o 
   6   3  12       48.50       47.49      5.86 o 
   7   3  12      681.28      625.85     21.28 o 
   8   3  12        4.20        9.77      8.09 o 
   9   3  12       17.51        0.12      8.45 o 
  10   3  12        0.07       10.79      9.89 o 
 -16   4  12       31.70       33.85     12.17 o 
 -15   4  12       49.42       45.56     21.03 o 
 -14   4  12       26.89       48.92     13.34 o 
 -13   4  12        4.96       10.32      6.63 o 
 -12   4  12       35.15       36.13      7.47 o 
 -11   4  12       84.60       97.87      7.51 o 
 -10   4  12        0.19        1.32      4.26 o 
  -9   4  12       73.14       88.58      7.11 o 
  -8   4  12       17.35       13.26      5.32 o 
  -7   4  12       17.47       16.60      5.17 o 
  -6   4  12      127.67      130.66      7.77 o 
  -5   4  12       58.42       61.40      5.68 o 
  -4   4  12      340.80      337.84      9.06 o 
  -3   4  12       98.97      114.40      5.27 o 
  -2   4  12     1041.81      983.36     20.19 o 
  -1   4  12      706.96      728.51     19.39 o 
   0   4  12      540.23      540.93     23.60 o 
   1   4  12       33.40       31.39      4.71 o 
   2   4  12      951.03     1036.92     19.11 o 
   3   4  12       25.86       27.43      4.89 o 
   4   4  12      212.08      225.17     11.29 o 
   5   4  12       29.65       47.96      5.67 o 
   6   4  12        0.19        6.47      4.02 o 
   7   4  12       37.07       29.13      7.33 o 
   8   4  12       40.49       58.81     10.95 o 
   9   4  12       66.03       61.81     11.70 o 
  10   4  12        4.20       10.09      9.49 o 
 -16   5  12       46.55       51.13     12.97 o 
 -15   5  12        3.73        3.22      9.23 o 
 -14   5  12      113.41      114.94     13.77 o 
 -13   5  12       11.49       11.62      6.22 o 
 -12   5  12       30.27       37.14      7.36 o 
 -11   5  12        0.86       -0.24      4.95 o 
 -10   5  12       15.35       13.83      5.59 o 
  -9   5  12      207.63      214.85      9.84 o 
  -8   5  12      495.92      503.73     15.47 o 
  -7   5  12      719.92      744.95     18.25 o 
  -6   5  12       37.20       29.42      5.81 o 
  -5   5  12        3.49        0.71      4.28 o 
  -4   5  12      514.30      469.87     12.72 o 
  -3   5  12       50.16       47.30      5.13 o 
  -2   5  12      195.99      175.50      9.05 o 
  -1   5  12     2440.74     2373.14     32.37 o 
   0   5  12      340.92      315.92      9.63 o 
   1   5  12     2640.53     2590.50     49.73 o 
   2   5  12      113.57      115.95      7.31 o 
   3   5  12      994.10      975.82     18.49 o 
   4   5  12      293.70      298.02     10.65 o 
   5   5  12       54.60       53.79      7.35 o 
   6   5  12        9.15       10.64      4.83 o 
   7   5  12        7.57       12.60      7.53 o 
   8   5  12       35.98       32.52     11.00 o 
   9   5  12        0.15       -0.01      8.14 o 
  10   5  12        4.65       -0.19     12.85 o 
 -15   6  12       69.27       70.90     12.63 o 
 -14   6  12       15.09       21.72     13.63 o 
 -13   6  12        2.47        5.78      5.46 o 
 -12   6  12       44.61       39.25      7.59 o 
 -11   6  12       29.68       36.91     10.35 o 
 -10   6  12        1.21       -3.02      4.82 o 
  -9   6  12       24.45       29.61      4.13 o 
  -8   6  12      100.35      103.75      8.66 o 
  -7   6  12      355.04      342.55     14.98 o 
  -6   6  12        1.58       -1.39      4.59 o 
  -5   6  12      219.25      235.92     10.49 o 
  -4   6  12        0.05       -4.05      4.05 o 
  -3   6  12      817.30      722.69     22.52 o 
  -2   6  12     2370.40     2223.51     47.47 o 
  -1   6  12      405.17      364.26     10.77 o 
   0   6  12       35.03       36.65      8.37 o 
   1   6  12       21.92       19.28      3.59 o 
   2   6  12      331.03      347.95      9.24 o 
   3   6  12      185.19      155.78      8.96 o 
   4   6  12      182.81      165.36     12.88 o 
   5   6  12       37.01       43.87      7.51 o 
   6   6  12        0.95       -1.81      5.59 o 
   7   6  12       18.06       21.11     17.82 o 
   8   6  12        3.44        6.29      9.26 o 
   9   6  12      104.69      113.93     15.70 o 
 -15   7  12       44.03       32.50     37.58 o 
 -14   7  12        2.95        2.52      8.28 o 
 -13   7  12        5.75       -3.02      6.82 o 
 -12   7  12        3.92        4.81      6.77 o 
 -11   7  12        0.65        2.36      5.66 o 
 -10   7  12        0.01        2.51      4.54 o 
  -9   7  12       13.23       18.65      6.70 o 
  -8   7  12      328.14      326.20     14.40 o 
  -7   7  12        1.10        7.96      4.23 o 
  -6   7  12      136.65      142.63      8.16 o 
  -5   7  12     1164.97     1153.29     20.83 o 
  -4   7  12        2.10       10.42      4.84 o 
  -3   7  12      238.85      226.71     10.08 o 
  -2   7  12       73.09       80.35      7.56 o 
  -1   7  12        3.26       -0.09      3.68 o 
   0   7  12      150.19      169.72     10.39 o 
   1   7  12       61.17       38.81      5.18 o 
   2   7  12       10.09        7.63      5.16 o 
   3   7  12       15.33       15.18      4.52 o 
   4   7  12        0.16        3.28      3.68 o 
   5   7  12       39.89       41.13      9.29 o 
   6   7  12      300.07      312.66     19.37 o 
   7   7  12       15.06       19.73      8.47 o 
   8   7  12        0.23        5.22      8.71 o 
 -14   8  12        2.05       17.07     14.51 o 
 -13   8  12       15.43       13.92      8.93 o 
 -12   8  12       15.36       24.03      7.25 o 
 -11   8  12       58.32       48.84     15.23 o 
 -10   8  12       41.53       33.93      6.73 o 
  -9   8  12       11.72        8.60      8.08 o 
  -8   8  12      160.53      159.87     14.58 o 
  -7   8  12        5.39        7.85      7.60 o 
  -6   8  12       19.92       21.33      6.32 o 
  -5   8  12      235.44      217.80     15.88 o 
  -4   8  12       87.12       91.24      9.75 o 
  -3   8  12      463.40      427.67     14.33 o 
  -2   8  12       45.20       56.35      6.86 o 
  -1   8  12       13.81       16.27      6.58 o 
   0   8  12      411.07      392.98     13.09 o 
   1   8  12       10.52        9.10      5.56 o 
   2   8  12        0.01       11.38      6.59 o 
   3   8  12       31.28       34.38      6.29 o 
   4   8  12       12.13       10.73      5.37 o 
   5   8  12        4.66       11.11      5.51 o 
   6   8  12        6.82       14.72      4.83 o 
   7   8  12       70.14       78.83     13.82 o 
 -13   9  12        3.04        1.40      8.93 o 
 -12   9  12        3.79        0.96      6.80 o 
 -11   9  12        1.10        5.05      5.97 o 
 -10   9  12       20.68        4.32     16.65 o 
  -9   9  12        2.60        2.33      8.37 o 
  -8   9  12       28.16       42.91     10.22 o 
  -7   9  12        6.44       15.19      8.23 o 
  -6   9  12        7.59       10.88      7.71 o 
  -5   9  12       46.88       21.11      8.17 o 
  -4   9  12       63.01       54.32      9.48 o 
  -3   9  12       88.58      108.37     10.39 o 
  -2   9  12        8.89        5.20      5.70 o 
  -1   9  12       21.79       13.73      7.92 o 
   0   9  12        7.55        6.49      5.28 o 
   1   9  12       79.70       84.25     10.75 o 
   2   9  12       35.48       38.28      7.12 o 
   3   9  12        7.31       15.60      5.91 o 
   4   9  12        3.71        5.87      5.62 o 
   5   9  12        6.16        4.86      5.73 o 
   6   9  12        2.16       -0.74      5.11 o 
 -11  10  12       78.11       82.40     15.00 o 
 -10  10  12       69.48       62.92     13.16 o 
  -9  10  12        2.49       -2.65      8.59 o 
  -8  10  12      142.96      131.58     16.65 o 
  -7  10  12        1.14        2.53      8.23 o 
  -6  10  12       85.09      107.78     13.42 o 
  -5  10  12        8.68       10.46      7.73 o 
  -4  10  12        8.38       16.07      7.90 o 
  -3  10  12       85.90       72.18     10.99 o 
  -2  10  12        0.19       -2.82      6.91 o 
  -1  10  12       24.33       17.78     11.97 o 
   0  10  12       79.22       54.22      9.83 o 
   1  10  12       20.39       16.55      7.30 o 
   2  10  12       11.86       28.90      8.60 o 
   3  10  12      186.66      218.00     15.90 o 
   4  10  12        2.40       10.04      7.56 o 
   5  10  12        7.50       11.93      7.90 o 
  -9  11  12       34.74       48.36     12.66 o 
  -8  11  12       48.92       56.56     13.10 o 
  -7  11  12       52.76       51.56     11.67 o 
  -6  11  12       22.76       19.83      9.20 o 
  -5  11  12        7.04        9.16     10.51 o 
  -4  11  12        0.33       -2.26      8.18 o 
  -3  11  12        0.24       14.27      7.42 o 
  -2  11  12       17.37        8.11      9.05 o 
  -1  11  12        3.86        6.16      9.44 o 
   0  11  12       34.75       59.98     17.43 o 
   1  11  12        5.27       11.21      8.15 o 
   2  11  12        0.95       11.64      7.84 o 
   3  11  12       47.72       53.58     11.21 o 
  -6  12  12        0.21        7.20     13.63 o 
  -5  12  12        0.68        4.59      9.35 o 
  -4  12  12        0.52        5.29      8.61 o 
  -3  12  12       10.03       17.03      9.18 o 
  -2  12  12       72.51       97.40     14.99 o 
  -1  12  12      152.06      204.79     17.82 o 
   0  12  12       24.53       14.02     11.10 o 
 -17   0  13       20.87        6.62     14.60 o 
 -15   0  13       57.78       49.26     15.58 o 
 -13   0  13        0.02       10.02      6.48 o 
 -11   0  13       72.30       68.04      8.40 o 
  -9   0  13      346.47      310.69     12.63 o 
  -7   0  13      396.56      372.00     17.40 o 
  -5   0  13      337.05      316.93     25.31 o 
  -3   0  13      863.96      874.73     46.44 o 
  -1   0  13      502.33      460.37     12.57 o 
   1   0  13       26.27       22.94      4.41 o 
   3   0  13      406.83      437.80     19.53 o 
   5   0  13     2343.81     2252.44     39.37 o 
   7   0  13        5.79       12.66      8.47 o 
   9   0  13       49.27       29.98     14.99 o 
 -17   1  13        0.72        1.49     11.07 o 
 -16   1  13        0.03       12.46     10.08 o 
 -15   1  13       39.52       35.37     12.07 o 
 -14   1  13        0.59       -3.22      7.98 o 
 -13   1  13       19.11       17.53      5.55 o 
 -12   1  13       41.43       43.04      5.49 o 
 -11   1  13      110.22      108.96      6.91 o 
 -10   1  13        9.34        5.75      3.94 o 
  -9   1  13      217.98      206.64      7.59 o 
  -8   1  13       68.22       73.78      5.90 o 
  -7   1  13      460.85      453.81     10.17 o 
  -6   1  13       97.63       89.88      8.10 o 
  -5   1  13      510.10      452.22     14.67 o 
  -4   1  13       13.19       11.35      4.14 o 
  -3   1  13      819.64      856.89     13.61 o 
  -2   1  13      668.17      648.77     15.69 o 
  -1   1  13      308.06      309.84      9.87 o 
   0   1  13      409.80      382.44     11.12 o 
   1   1  13      119.57      118.22      6.54 o 
   2   1  13      759.83      740.86     15.31 o 
   3   1  13      973.77      981.35     15.62 o 
   4   1  13      130.22      139.53      6.68 o 
   5   1  13      410.28      418.94     11.94 o 
   6   1  13      371.21      382.13     15.76 o 
   7   1  13      182.20      179.89     12.56 o 
   8   1  13       37.21       22.35     11.78 o 
   9   1  13        1.43       12.29     21.42 o 
  10   1  13       27.19       23.36     15.38 o 
 -17   2  13        0.44       13.20     13.05 o 
 -16   2  13        9.63       27.22     14.21 o 
 -15   2  13      121.16      120.56     14.72 o 
 -14   2  13       77.79       86.61     10.38 o 
 -13   2  13       43.32       48.05      8.23 o 
 -12   2  13        7.99       14.81      4.51 o 
 -11   2  13      140.23      129.28      7.22 o 
 -10   2  13        2.29        5.42      3.92 o 
  -9   2  13       38.24       46.35      4.50 o 
  -8   2  13      284.23      289.05     11.71 o 
  -7   2  13       41.64       37.67      4.76 o 
  -6   2  13      250.45      242.38      6.90 o 
  -5   2  13      593.79      610.44     14.82 o 
  -4   2  13       30.03       24.69      4.46 o 
  -3   2  13      530.76      529.02      9.65 o 
  -2   2  13       43.42       41.35      6.24 o 
  -1   2  13        0.06       -2.94      2.94 o 
   0   2  13        3.97        5.01      3.10 o 
   1   2  13     2191.91     2233.19     29.97 o 
   2   2  13      586.54      668.20     15.00 o 
   3   2  13      220.88      218.45      9.31 o 
   4   2  13       94.25       81.68      5.74 o 
   5   2  13      303.23      313.12     11.30 o 
   6   2  13       22.09       13.94      6.77 o 
   7   2  13      162.40      149.99     11.87 o 
   8   2  13       11.91       11.86      7.81 o 
   9   2  13      181.28      158.46     15.91 o 
  10   2  13        2.10       -2.82      8.32 o 
 -17   3  13        4.82        8.49     11.41 o 
 -16   3  13       47.28       68.86     27.36 o 
 -15   3  13       33.37       38.84     11.11 o 
 -14   3  13       54.22       60.39      9.21 o 
 -13   3  13       47.07       47.55      8.12 o 
 -12   3  13       31.90       20.50      5.94 o 
 -11   3  13      117.43      118.58      7.62 o 
 -10   3  13       95.61      104.66      6.86 o 
  -9   3  13        1.22       -1.63      4.59 o 
  -8   3  13       42.40       39.22      5.58 o 
  -7   3  13       27.52       36.92      7.33 o 
  -6   3  13      296.93      304.96      9.23 o 
  -5   3  13       10.17        6.18      3.09 o 
  -4   3  13       14.89       10.54      4.17 o 
  -3   3  13      245.63      243.99      6.62 o 
  -2   3  13      989.87      936.80     32.74 o 
  -1   3  13      844.47      836.62     17.61 o 
   0   3  13       96.20      115.98      7.67 o 
   1   3  13     1739.84     1780.46     28.87 o 
   2   3  13      248.25      221.96      9.35 o 
   3   3  13      124.89      103.84      7.16 o 
   4   3  13      104.23      113.85      6.06 o 
   5   3  13      419.78      398.57     12.77 o 
   6   3  13        4.76        2.49      6.07 o 
   7   3  13       65.00       58.88      8.81 o 
   8   3  13        7.08        3.96      7.57 o 
   9   3  13        5.80       -0.77      8.42 o 
  10   3  13        2.81        5.28      8.59 o 
 -16   4  13        9.23       14.29     10.94 o 
 -15   4  13       15.62       22.99     16.16 o 
 -14   4  13        4.51       10.16      6.76 o 
 -13   4  13       75.13       79.09      9.19 o 
 -12   4  13      131.37      147.09     10.68 o 
 -11   4  13        9.08       14.30      5.23 o 
 -10   4  13      300.22      301.31      9.81 o 
  -9   4  13        1.80       -1.70      4.69 o 
  -8   4  13      353.82      372.71     13.06 o 
  -7   4  13       79.46       85.88      7.09 o 
  -6   4  13      365.82      357.20     15.24 o 
  -5   4  13      649.44      649.54     14.56 o 
  -4   4  13        2.03        3.20      3.51 o 
  -3   4  13     1449.20     1377.72     26.23 o 
  -2   4  13        8.77       15.77      6.23 o 
  -1   4  13        5.38       15.02      5.06 o 
   0   4  13      135.96      121.92      8.04 o 
   1   4  13     1237.52     1312.51     24.30 o 
   2   4  13       35.96       36.55      5.82 o 
   3   4  13      660.98      661.78     15.81 o 
   4   4  13        0.04        2.22      3.36 o 
   5   4  13       38.18       44.29      5.46 o 
   6   4  13        8.23        8.24      5.71 o 
   7   4  13        1.27        8.39      7.11 o 
   8   4  13       86.80       83.54     14.60 o 
   9   4  13       28.37       33.05     10.59 o 
 -16   5  13        0.04       10.23     10.15 o 
 -15   5  13        5.12       15.49     10.51 o 
 -14   5  13        9.94       14.04      6.99 o 
 -13   5  13        6.19       17.53      6.59 o 
 -12   5  13        5.56        6.78      5.90 o 
 -11   5  13      225.87      218.71     11.33 o 
 -10   5  13       36.32       41.82      5.50 o 
  -9   5  13      408.64      422.52     14.87 o 
  -8   5  13       75.11       75.06      7.67 o 
  -7   5  13      150.25      141.84     14.00 o 
  -6   5  13        4.52        7.49      5.08 o 
  -5   5  13      496.85      518.56     14.42 o 
  -4   5  13        9.89       26.89      6.66 o 
  -3   5  13       55.98       60.67      5.38 o 
  -2   5  13     3637.99     3672.34     46.48 o 
  -1   5  13      106.52      102.03     13.11 o 
   0   5  13     2652.95     2591.73     50.22 o 
   1   5  13      396.05      392.25     25.44 o 
   2   5  13      581.10      563.57     21.26 o 
   3   5  13      175.67      179.27      9.34 o 
   4   5  13        0.57        5.40      5.08 o 
   5   5  13       73.09       70.31      8.19 o 
   6   5  13       14.96       21.02      6.70 o 
   7   5  13       42.95       46.35     18.30 o 
   8   5  13        5.99       10.98     10.51 o 
   9   5  13        4.87        7.73     10.19 o 
 -15   6  13        4.66       21.06      9.54 o 
 -14   6  13       17.39       26.22      9.72 o 
 -13   6  13       14.70       33.90      7.60 o 
 -12   6  13       53.58       56.44      8.35 o 
 -11   6  13        0.30        7.53      7.31 o 
 -10   6  13      168.16      173.46     14.74 o 
  -9   6  13      384.07      378.35     16.13 o 
  -8   6  13       54.01       61.15      7.55 o 
  -7   6  13      430.07      437.37     14.46 o 
  -6   6  13        1.51        3.30      4.68 o 
  -5   6  13      527.07      510.68     14.50 o 
  -4   6  13       51.64       49.42      5.95 o 
  -3   6  13      691.36      634.83     15.08 o 
  -2   6  13        3.67       -1.34      3.59 o 
  -1   6  13      163.26      133.61      6.70 o 
   0   6  13     1140.62     1079.65     22.29 o 
   1   6  13        0.17       -1.49      3.24 o 
   2   6  13      201.55      219.14     13.84 o 
   3   6  13       65.31       62.36      8.27 o 
   4   6  13      120.21      126.46     10.75 o 
   5   6  13       16.73       30.10     11.00 o 
   6   6  13       14.85        7.45      7.53 o 
   7   6  13        3.17       10.63      8.33 o 
   8   6  13       24.44       16.30      9.48 o 
 -14   7  13       36.38       29.19     10.19 o 
 -13   7  13       29.92       25.45      7.91 o 
 -12   7  13       19.90       30.47      5.90 o 
 -11   7  13        0.98        6.25      4.40 o 
 -10   7  13       41.97       41.55      7.98 o 
  -9   7  13       17.27       15.66      7.86 o 
  -8   7  13      226.83      206.83     17.01 o 
  -7   7  13      147.37      157.84     11.24 o 
  -6   7  13     1185.47     1099.22     23.90 o 
  -5   7  13       83.28       68.35      6.54 o 
  -4   7  13      477.10      505.93     12.71 o 
  -3   7  13      111.96      104.75      7.48 o 
  -2   7  13      104.81       89.20      6.94 o 
  -1   7  13       51.87       32.13      5.00 o 
   0   7  13       17.82       21.60      4.52 o 
   1   7  13       14.74       15.03      4.44 o 
   2   7  13       40.04       38.89      6.50 o 
   3   7  13       90.78       87.09     18.01 o 
   4   7  13        0.56        9.51      6.57 o 
   5   7  13       63.90       71.57     10.62 o 
   6   7  13       43.00       38.30      9.54 o 
   7   7  13        0.77       10.53     11.39 o 
 -13   8  13        1.69        8.64      6.76 o 
 -12   8  13        5.64       11.81      6.37 o 
 -11   8  13        0.37       -6.19      7.91 o 
 -10   8  13       50.21       36.63     10.61 o 
  -9   8  13        1.33        1.26      7.67 o 
  -8   8  13        1.33       -6.17      8.66 o 
  -7   8  13       54.88       52.46      9.81 o 
  -6   8  13       85.95       79.57      9.30 o 
  -5   8  13       38.22       39.31      7.67 o 
  -4   8  13       95.22      100.82      9.02 o 
  -3   8  13      171.18      145.63     12.67 o 
  -2   8  13       29.11       33.59      6.34 o 
  -1   8  13       35.02       29.60      5.92 o 
   0   8  13        0.06       -4.05      4.05 o 
   1   8  13       63.40       52.23      6.65 o 
   2   8  13        2.27        6.96      4.57 o 
   3   8  13       42.39       43.27      5.93 o 
   4   8  13       28.10       26.90      8.20 o 
   5   8  13       12.37       12.97     14.21 o 
   6   8  13        8.95        7.23      8.84 o 
 -12   9  13        8.52        8.11     10.62 o 
 -11   9  13       54.52       52.51     12.23 o 
 -10   9  13        2.72        3.04     10.32 o 
  -9   9  13       21.95       17.07      9.26 o 
  -8   9  13       17.35       -1.99     19.57 o 
  -7   9  13      142.70      154.84     34.56 o 
  -6   9  13       60.17       57.82     10.42 o 
  -5   9  13      227.09      216.04     15.16 o 
  -4   9  13       20.97       21.52      6.73 o 
  -3   9  13       26.17       26.14     11.83 o 
  -2   9  13        1.40       10.58      6.03 o 
  -1   9  13        7.87       10.41      5.81 o 
   0   9  13       62.75       58.92      7.83 o 
   1   9  13       24.05       22.07      6.46 o 
   2   9  13       10.62        4.43      5.23 o 
   3   9  13       34.47       50.95      7.49 o 
   4   9  13       46.05       64.68      7.90 o 
   5   9  13        2.60        7.44      8.27 o 
 -11  10  13        0.37       -9.00      9.29 o 
 -10  10  13       23.40        6.04      9.78 o 
  -9  10  13        0.26        2.63     10.71 o 
  -8  10  13        6.82        2.42      8.70 o 
  -7  10  13        0.84       -6.83      6.83 o 
  -6  10  13        0.60       -6.79      6.79 o 
  -5  10  13       10.37        2.15     10.51 o 
  -4  10  13       12.29       13.13      7.82 o 
  -3  10  13        4.44       13.56      8.23 o 
  -2  10  13        3.82        7.06      6.78 o 
  -1  10  13       39.12       58.73      9.76 o 
   0  10  13       53.69       69.81     10.48 o 
   1  10  13       82.64       93.15     12.36 o 
   2  10  13        0.40        5.18      6.72 o 
   3  10  13        0.03        4.12      6.85 o 
   4  10  13        7.21       22.67      7.34 o 
  -8  11  13       25.13       29.43     11.23 o 
  -7  11  13       57.08       65.35     12.86 o 
  -6  11  13       40.84       52.60     11.53 o 
  -5  11  13       95.53       92.03     13.27 o 
  -4  11  13        2.80        3.70      7.94 o 
  -3  11  13        0.57       -2.05      7.23 o 
  -2  11  13      100.09      125.86     16.55 o 
  -1  11  13      314.81      345.64     19.81 o 
   0  11  13       19.83       36.50      9.11 o 
   1  11  13        1.70       -0.34     11.49 o 
   2  11  13        0.00        1.75     10.90 o 
 -16   0  14        3.02       24.92     14.80 o 
 -14   0  14        6.88       -6.93     12.27 o 
 -12   0  14        8.50       16.69      6.78 o 
 -10   0  14       81.58       79.86      7.93 o 
  -8   0  14       58.12       45.89     16.45 o 
  -6   0  14      146.74      138.59     11.70 o 
  -4   0  14     1431.36     1346.65     32.58 o 
  -2   0  14     1400.66     1325.95     30.61 o 
   0   0  14      206.47      173.94     10.98 o 
   2   0  14     2230.76     2097.37     38.80 o 
   4   0  14      108.82      102.69     12.41 o 
   6   0  14       88.21      111.96     16.36 o 
   8   0  14       18.41       14.21     12.46 o 
 -17   1  14        1.30        8.33     10.20 o 
 -16   1  14        5.93       -3.59      8.95 o 
 -15   1  14        2.47        9.53      9.02 o 
 -14   1  14       26.48       14.98     11.42 o 
 -13   1  14       36.64       35.39     12.38 o 
 -12   1  14       78.18       79.93      6.48 o 
 -11   1  14        3.64        4.89      4.09 o 
 -10   1  14       25.62       20.05      4.24 o 
  -9   1  14       29.65       20.23      4.87 o 
  -8   1  14       69.12       61.69      4.92 o 
  -7   1  14      275.06      286.30     11.44 o 
  -6   1  14      632.85      637.21     16.83 o 
  -5   1  14       88.24       80.11      6.57 o 
  -4   1  14      383.49      361.74     10.98 o 
  -3   1  14      416.68      379.11     10.46 o 
  -2   1  14       47.70       55.41      7.90 o 
  -1   1  14      453.13      452.01     12.43 o 
   0   1  14     1342.38     1291.70     22.93 o 
   1   1  14     2402.53     2229.93     33.28 o 
   2   1  14      467.83      463.75     12.35 o 
   3   1  14        9.24        9.35      4.27 o 
   4   1  14       48.57       48.77      6.03 o 
   5   1  14      437.87      427.61     15.58 o 
   6   1  14        6.24       -3.44      5.26 o 
   7   1  14        2.02       -1.28     11.29 o 
   8   1  14        5.63        7.57     13.82 o 
   9   1  14        0.35       16.65      9.91 o 
 -17   2  14        0.14       13.72     11.34 o 
 -16   2  14        4.52       -5.08      9.14 o 
 -15   2  14       14.22       14.23      8.52 o 
 -14   2  14        2.50       -3.80      5.95 o 
 -13   2  14       22.87       16.34      6.21 o 
 -12   2  14       22.48       19.38      5.75 o 
 -11   2  14       23.91       31.92      4.75 o 
 -10   2  14       34.67       43.86      4.44 o 
  -9   2  14        0.02        9.56      4.45 o 
  -8   2  14       14.41       14.34      7.43 o 
  -7   2  14       68.72       68.75      4.65 o 
  -6   2  14        2.21        4.51      5.11 o 
  -5   2  14       58.11       66.26      9.43 o 
  -4   2  14      210.18      206.39      9.98 o 
  -3   2  14      713.02      692.45     20.09 o 
  -2   2  14       18.85       19.60      5.21 o 
  -1   2  14     1753.74     1719.88     27.66 o 
   0   2  14      464.73      445.04     13.12 o 
   1   2  14      141.99      135.88      8.72 o 
   2   2  14        4.91        6.66      3.93 o 
   3   2  14     1705.70     1558.44     25.74 o 
   4   2  14       33.88       29.10      7.70 o 
   5   2  14       15.16       12.95      5.41 o 
   6   2  14       73.17       81.25      9.31 o 
   7   2  14       17.24       21.97      8.43 o 
   8   2  14        2.53       -5.91      7.76 o 
   9   2  14       34.43       37.61     10.34 o 
 -16   3  14        1.14       21.82      9.53 o 
 -15   3  14        4.46       16.18      9.15 o 
 -14   3  14        9.33       16.27      6.74 o 
 -13   3  14        2.20       10.42      7.46 o 
 -12   3  14        0.44       -2.10      4.69 o 
 -11   3  14      180.95      170.86     13.35 o 
 -10   3  14        1.90        6.80      4.97 o 
  -9   3  14      293.30      282.85     11.72 o 
  -8   3  14       87.60       88.06      7.27 o 
  -7   3  14      338.94      347.15     11.18 o 
  -6   3  14      409.45      411.30     10.62 o 
  -5   3  14      207.77      202.46     10.45 o 
  -4   3  14      506.79      469.67     12.78 o 
  -3   3  14        7.95        4.31      3.62 o 
  -2   3  14      199.59      211.61     10.48 o 
  -1   3  14       47.99       38.87      7.57 o 
   0   3  14      333.99      304.07     11.46 o 
   1   3  14      128.34      145.98      8.92 o 
   2   3  14       21.72       13.86      4.87 o 
   3   3  14      238.54      231.84     19.24 o 
   4   3  14       92.50       90.99      8.61 o 
   5   3  14       42.43       43.60      7.09 o 
   6   3  14       15.19       13.63      9.64 o 
   7   3  14       11.68        6.31      7.15 o 
   8   3  14        5.52        0.11      9.93 o 
   9   3  14        0.50        7.04      8.84 o 
 -16   4  14       24.48       22.43     10.92 o 
 -15   4  14        0.26       13.88      9.00 o 
 -14   4  14        1.25        4.06      6.36 o 
 -13   4  14       75.46       67.06      8.47 o 
 -12   4  14       17.42       14.28      5.45 o 
 -11   4  14      436.29      441.00     12.65 o 
 -10   4  14       35.70       35.06     11.11 o 
  -9   4  14        0.75       -5.37      5.37 o 
  -8   4  14      319.10      301.00     12.73 o 
  -7   4  14      144.80      148.58      8.53 o 
  -6   4  14     1100.81     1098.72     25.57 o 
  -5   4  14       68.67       67.42      5.07 o 
  -4   4  14     2206.86     2056.90     74.75 o 
  -3   4  14      174.67      168.32     14.16 o 
  -2   4  14     1518.97     1445.15     40.27 o 
  -1   4  14     1994.70     1967.52     77.30 o 
   0   4  14      220.62      184.62     12.89 o 
   1   4  14        1.62        7.27      4.04 o 
   2   4  14        3.22       -0.33      4.53 o 
   3   4  14       68.83       64.23     10.69 o 
   4   4  14        8.38       15.98      5.93 o 
   5   4  14       14.00       21.25      6.48 o 
   6   4  14        0.02        3.94      5.88 o 
   7   4  14      140.44      122.75     13.18 o 
   8   4  14        0.44       -1.07     10.32 o 
 -15   5  14        2.65        6.69     10.42 o 
 -14   5  14        2.32        1.98      6.66 o 
 -13   5  14        0.67        6.21      8.39 o 
 -12   5  14       48.45       47.62      6.90 o 
 -11   5  14      129.09      138.34      9.73 o 
 -10   5  14        1.12        9.00      6.41 o 
  -9   5  14      162.36      197.27     11.91 o 
  -8   5  14       30.83       35.12      6.41 o 
  -7   5  14      592.86      528.24     15.21 o 
  -6   5  14      132.73      110.24      7.95 o 
  -5   5  14     1400.76     1363.03     23.98 o 
  -4   5  14      236.97      219.42      8.57 o 
  -3   5  14      662.10      720.41     18.52 o 
  -2   5  14       99.30       99.83      8.32 o 
  -1   5  14     1005.46      973.43     39.04 o 
   0   5  14      201.17      180.44     15.77 o 
   1   5  14        2.52       16.50     11.46 o 
   2   5  14        6.53        7.20     10.32 o 
   3   5  14       13.58        8.57      7.11 o 
   4   5  14       36.21       31.18      6.66 o 
   5   5  14      305.96      306.49     39.72 o 
   6   5  14       11.02       14.05      7.37 o 
   7   5  14       11.18       24.03     15.09 o 
   8   5  14        4.12       10.32      8.79 o 
 -15   6  14       29.13       28.48     10.76 o 
 -14   6  14        1.10       10.41      7.96 o 
 -13   6  14       33.41       28.83     13.50 o 
 -12   6  14      253.29      256.59     18.95 o 
 -11   6  14        0.96       -3.83     12.27 o 
 -10   6  14      109.41      101.82     10.55 o 
  -9   6  14      205.12      197.99     12.67 o 
  -8   6  14       21.06       13.50      6.67 o 
  -7   6  14        3.12        6.39      8.39 o 
  -6   6  14      544.15      568.23     15.80 o 
  -5   6  14       66.64       63.07      6.61 o 
  -4   6  14       11.80       15.22      4.58 o 
  -3   6  14      445.18      468.18     12.55 o 
  -2   6  14      183.04      157.40      9.24 o 
  -1   6  14      341.73      300.33     11.57 o 
   0   6  14      158.69      156.56     13.24 o 
   1   6  14        8.99        4.67     13.82 o 
   2   6  14      131.47      128.16      8.83 o 
   3   6  14        3.92        4.38      5.11 o 
   4   6  14       10.69        6.57      6.52 o 
   5   6  14       16.11       20.87      7.74 o 
   6   6  14       33.84       40.29      9.14 o 
   7   6  14       42.58       42.30     10.48 o 
 -14   7  14        2.53        1.48      7.19 o 
 -13   7  14        9.69       15.01      5.54 o 
 -12   7  14       79.88       82.27     10.65 o 
 -11   7  14        2.08      -10.40     11.49 o 
 -10   7  14        4.77        3.09     11.88 o 
  -9   7  14       10.01        3.25      7.06 o 
  -8   7  14        0.01        2.96      5.82 o 
  -7   7  14        8.95       10.88      6.13 o 
  -6   7  14      447.88      487.01     16.95 o 
  -5   7  14       98.63       96.56      8.79 o 
  -4   7  14      534.24      493.58     13.39 o 
  -3   7  14        9.16       -0.77      4.27 o 
  -2   7  14       41.95       42.65      7.85 o 
  -1   7  14       18.70       10.70      5.60 o 
   0   7  14        3.68        3.64      3.96 o 
   1   7  14       10.23       20.39      5.83 o 
   2   7  14        6.41        1.37      5.65 o 
   3   7  14       25.91       25.86      6.79 o 
   4   7  14        7.13        5.86     13.92 o 
   5   7  14        0.16       -0.60      6.57 o 
   6   7  14       19.96       22.70      8.64 o 
   7   7  14        2.51       19.47     12.27 o 
 -13   8  14        0.59        2.46     10.66 o 
 -12   8  14        0.06       -4.53     14.70 o 
 -11   8  14        0.06       -1.71      9.15 o 
 -10   8  14        1.30       -7.29      7.29 o 
  -9   8  14      208.63      221.10     18.50 o 
  -8   8  14        0.41        4.56      7.54 o 
  -7   8  14        0.07       -2.15      5.85 o 
  -6   8  14        2.24        5.67      5.48 o 
  -5   8  14        2.40       -2.28      5.41 o 
  -4   8  14       42.59       49.20     11.32 o 
  -3   8  14        5.41        4.51      5.08 o 
  -2   8  14       23.00       20.85      9.55 o 
  -1   8  14       29.31       19.31      5.37 o 
   0   8  14        2.26        9.68      4.53 o 
   1   8  14      159.03      161.17      9.07 o 
   2   8  14      220.85      219.46     14.15 o 
   3   8  14        4.52        1.94      6.41 o 
   4   8  14        7.74        2.34      7.63 o 
   5   8  14       23.04       24.64      9.33 o 
   6   8  14      119.09      121.50     17.91 o 
 -12   9  14       43.20       48.73     33.88 o 
 -11   9  14        0.55       13.32      9.98 o 
 -10   9  14       62.04       74.14     13.35 o 
  -9   9  14        1.44        4.90     13.73 o 
  -8   9  14       32.02       34.44      9.87 o 
  -7   9  14      285.98      255.92     30.18 o 
  -6   9  14       44.76       49.36     19.08 o 
  -5   9  14       25.29       32.93      8.87 o 
  -4   9  14      224.54      232.66     13.91 o 
  -3   9  14        3.09       -4.64      4.64 o 
  -2   9  14        0.01        1.36      5.23 o 
  -1   9  14      149.33      131.48     13.62 o 
   0   9  14        0.01        8.21      4.73 o 
   1   9  14        0.14        6.47      5.28 o 
   2   9  14        1.26        5.14      7.77 o 
   3   9  14       84.44      104.49      8.16 o 
   4   9  14        1.35        6.30      7.71 o 
 -10  10  14       14.32       15.03     10.01 o 
  -9  10  14        5.52       -1.36     10.71 o 
  -8  10  14        2.00        1.67     10.42 o 
  -7  10  14        3.59       -0.50      7.43 o 
  -6  10  14        0.00       10.07      8.12 o 
  -5  10  14       52.42       46.08     10.01 o 
  -4  10  14        4.17        5.31     20.15 o 
  -3  10  14       52.88       49.86      9.27 o 
  -2  10  14        0.17       -1.40      5.98 o 
  -1  10  14       22.13       29.19      7.84 o 
   0  10  14       12.45       23.46      8.23 o 
   1  10  14       65.90       78.28      9.19 o 
   2  10  14        3.42        6.62      6.03 o 
  -7  11  14        4.81       12.45      8.87 o 
  -6  11  14       25.37        1.34      8.93 o 
  -5  11  14       56.53       72.69     12.89 o 
  -4  11  14       10.52       -3.53      7.89 o 
  -3  11  14        0.40        0.95      7.44 o 
  -2  11  14       30.42       35.76      9.57 o 
  -1  11  14        6.35        3.62      7.43 o 
   0  11  14       81.38      106.34     15.77 o 
 -15   0  15        6.50        4.87     10.51 o 
 -13   0  15       49.17       30.56      9.26 o 
 -11   0  15      447.82      471.56     16.35 o 
  -9   0  15      312.34      330.26     40.60 o 
  -7   0  15     1224.42     1228.55     41.37 o 
  -5   0  15      447.37      419.73     18.25 o 
  -3   0  15      935.43      838.06     23.99 o 
  -1   0  15     1478.28     1531.40     30.24 o 
   1   0  15     2481.83     2431.88     81.74 o 
   3   0  15      144.60      136.45     10.19 o 
   5   0  15        8.96       18.50     10.12 o 
   7   0  15       10.96       -0.78      9.74 o 
 -16   1  15        2.79       18.78      9.10 o 
 -15   1  15       30.52       30.30      9.39 o 
 -14   1  15       10.47       22.90      6.24 o 
 -13   1  15       12.93        9.24      4.81 o 
 -12   1  15        4.05        7.35      4.54 o 
 -11   1  15        0.07       -0.28      3.68 o 
 -10   1  15       42.12       38.74      5.51 o 
  -9   1  15      137.15      132.44      6.56 o 
  -8   1  15      272.26      261.08     11.60 o 
  -7   1  15        7.76       12.22      5.56 o 
  -6   1  15      212.28      210.14     10.44 o 
  -5   1  15       25.24       20.82      5.40 o 
  -4   1  15        0.36        4.46      5.31 o 
  -3   1  15       41.67       51.13      5.47 o 
  -2   1  15     1057.89     1040.80     24.89 o 
  -1   1  15      118.56      129.61      7.88 o 
   0   1  15       12.63        9.69      5.31 o 
   1   1  15      579.61      532.80     16.34 o 
   2   1  15      115.12       83.10      7.03 o 
   3   1  15      164.46      122.99     10.43 o 
   4   1  15       13.31       21.36      6.21 o 
   5   1  15       54.33       39.71      7.00 o 
   6   1  15        3.49        6.19     14.02 o 
   7   1  15       16.88       23.15      8.73 o 
   8   1  15        0.31        1.91      8.21 o 
 -16   2  15        0.42        3.38      8.42 o 
 -15   2  15       41.30       41.88     13.63 o 
 -14   2  15       41.50       46.30     10.70 o 
 -13   2  15       98.28       88.74      8.15 o 
 -12   2  15        6.27        9.33      4.88 o 
 -11   2  15        0.32        3.21      3.92 o 
 -10   2  15       21.22       19.73      5.12 o 
  -9   2  15       18.15       18.74      4.50 o 
  -8   2  15        4.27        3.16      5.43 o 
  -7   2  15      135.22      137.13     15.01 o 
  -6   2  15      361.83      349.94     13.49 o 
  -5   2  15       95.21       85.36      7.03 o 
  -4   2  15       10.82        2.83      4.44 o 
  -3   2  15     2502.36     2453.67     40.50 o 
  -2   2  15      593.11      565.91     16.25 o 
  -1   2  15      258.64      254.61     10.53 o 
   0   2  15        0.02        7.28      4.02 o 
   1   2  15      134.79      137.02      8.71 o 
   2   2  15       26.36       20.78      5.07 o 
   3   2  15        2.43       -0.83      5.47 o 
   4   2  15       14.80       12.63     12.27 o 
   5   2  15       14.59       14.71      6.10 o 
   6   2  15       25.91       29.05      7.72 o 
   7   2  15       18.71       20.55      8.04 o 
   8   2  15       52.04       48.31     19.47 o 
 -16   3  15       11.06       26.72      9.77 o 
 -15   3  15       66.87       45.40     10.33 o 
 -14   3  15       44.65       52.82      8.51 o 
 -13   3  15       37.37       31.18      7.37 o 
 -12   3  15      158.42      157.09      9.79 o 
 -11   3  15        0.00       -1.58      5.52 o 
 -10   3  15      452.27      460.75     18.38 o 
  -9   3  15       30.41       31.92      5.84 o 
  -8   3  15       37.64       38.45      7.11 o 
  -7   3  15      354.90      331.05     14.31 o 
  -6   3  15      186.54      184.53     10.72 o 
  -5   3  15       14.96        4.27      4.66 o 
  -4   3  15       36.17       39.30      5.75 o 
  -3   3  15     2475.04     2496.42     38.81 o 
  -2   3  15       41.27       40.20      7.88 o 
  -1   3  15     1370.35     1354.09     27.27 o 
   0   3  15      193.18      175.04      9.61 o 
   1   3  15      137.44      174.64      9.94 o 
   2   3  15        0.00       -2.62      5.33 o 
   3   3  15       12.61       28.56      9.99 o 
   4   3  15        9.28       18.84      6.52 o 
   5   3  15       37.00       36.71      8.27 o 
   6   3  15        0.15        2.16      6.77 o 
   7   3  15        2.08        2.31      7.87 o 
   8   3  15        1.94        6.96      8.14 o 
 -16   4  15       26.61       18.12      9.49 o 
 -15   4  15      116.73      125.47     16.27 o 
 -14   4  15       21.22       31.82      7.48 o 
 -13   4  15      191.19      200.54     16.61 o 
 -12   4  15       21.38       22.19      7.70 o 
 -11   4  15       75.77       77.54      9.47 o 
 -10   4  15       12.61       13.77      5.94 o 
  -9   4  15        0.02        1.12      9.28 o 
  -8   4  15        3.57        3.42      4.65 o 
  -7   4  15       95.30      104.43      7.13 o 
  -6   4  15       36.56       34.55      5.40 o 
  -5   4  15      326.24      334.66     19.08 o 
  -4   4  15      335.55      319.32     12.80 o 
  -3   4  15        0.56        1.35      4.18 o 
  -2   4  15      340.96      341.93     19.22 o 
  -1   4  15      442.00      440.21     22.03 o 
   0   4  15       17.49       28.68      7.66 o 
   1   4  15     1384.62     1322.24     51.99 o 
   2   4  15       36.60       35.05     13.63 o 
   3   4  15      171.32      137.46     19.47 o 
   4   4  15        1.08        6.92      5.18 o 
   5   4  15       24.26       24.81      6.93 o 
   6   4  15       63.25       74.89     10.00 o 
   7   4  15       86.64       84.40     12.25 o 
   8   4  15        0.01       -4.72      7.77 o 
 -15   5  15        6.34        4.83      8.75 o 
 -14   5  15      133.36      116.05     10.24 o 
 -13   5  15       29.90       25.41      8.01 o 
 -12   5  15        0.46       -0.71      7.63 o 
 -11   5  15        6.29       15.13      7.04 o 
 -10   5  15       29.44       48.31      8.25 o 
  -9   5  15       12.94       15.52      6.19 o 
  -8   5  15       18.34       11.72      5.63 o 
  -7   5  15       20.51       16.56      5.53 o 
  -6   5  15     1042.08      980.64     20.06 o 
  -5   5  15       73.95       53.71      5.09 o 
  -4   5  15       80.89       74.94     11.61 o 
  -3   5  15      413.91      406.94     13.84 o 
  -2   5  15       12.70        7.46      4.26 o 
  -1   5  15        0.24        3.66      7.42 o 
   0   5  15       66.85       98.13     16.74 o 
   1   5  15       12.03       12.66     11.68 o 
   2   5  15        5.68       -3.70      9.93 o 
   3   5  15        0.08        6.13      9.93 o 
   4   5  15      164.87      148.43     10.65 o 
   5   5  15       47.56       41.34      8.14 o 
   6   5  15        2.77       11.86      8.10 o 
   7   5  15       29.43       19.25      9.07 o 
 -14   6  15        0.03        7.19      5.82 o 
 -13   6  15        3.30       18.05      9.39 o 
 -12   6  15        0.98       -0.65      7.29 o 
 -11   6  15       37.76       47.25     10.20 o 
 -10   6  15      108.73       98.41     10.45 o 
  -9   6  15      249.77      234.82     13.17 o 
  -8   6  15      332.73      358.92     15.29 o 
  -7   6  15        6.70       -0.50      5.31 o 
  -6   6  15      672.76      676.11     22.37 o 
  -5   6  15      195.02      193.87      9.86 o 
  -4   6  15      903.31      871.21     19.25 o 
  -3   6  15      328.62      290.94     20.93 o 
  -2   6  15       18.85       12.09      5.61 o 
  -1   6  15       36.43       15.17      8.96 o 
   0   6  15       14.02       11.70      4.67 o 
   1   6  15      181.08      151.16      8.99 o 
   2   6  15       53.72       62.33      6.93 o 
   3   6  15        2.46      -11.11     12.36 o 
   4   6  15        0.25       -5.19      5.19 o 
   5   6  15       95.73      118.64     12.29 o 
   6   6  15       12.32        9.13      8.66 o 
 -14   7  15       19.34       40.89     17.72 o 
 -13   7  15       31.71       18.96      8.19 o 
 -12   7  15       38.13       47.67     11.27 o 
 -11   7  15       55.99       64.01     26.87 o 
 -10   7  15      100.17      107.48     13.01 o 
  -9   7  15       29.56       24.74      7.34 o 
  -8   7  15       43.03       43.47      7.78 o 
  -7   7  15       98.60      104.60     10.09 o 
  -6   7  15        9.44        9.60      5.50 o 
  -5   7  15       10.83        7.20     13.72 o 
  -4   7  15       58.58       61.14      6.85 o 
  -3   7  15       65.06       68.38      5.55 o 
  -2   7  15      183.85      178.67      8.44 o 
  -1   7  15       43.84       55.51      7.57 o 
   0   7  15      223.89      214.75     12.39 o 
   1   7  15        1.29       -0.93      4.62 o 
   2   7  15       32.50       28.54      6.81 o 
   3   7  15        3.20        3.46      6.06 o 
   4   7  15       57.09       84.88     10.56 o 
   5   7  15       32.07       48.04     10.43 o 
   6   7  15       29.03       32.52     12.46 o 
 -12   8  15       29.97       54.88     13.00 o 
 -11   8  15        2.50        4.89      9.21 o 
 -10   8  15      136.41      155.38     15.83 o 
  -9   8  15        8.69       12.47     11.58 o 
  -8   8  15       74.06       57.95     10.73 o 
  -7   8  15        3.63       15.97     12.21 o 
  -6   8  15        5.80       11.81      6.36 o 
  -5   8  15       15.17        6.96      5.92 o 
  -4   8  15       11.16       15.63      7.03 o 
  -3   8  15        2.85        8.69      6.04 o 
  -2   8  15        4.50       15.29      6.26 o 
  -1   8  15        6.89       11.52      4.55 o 
   0   8  15       39.82       28.04      7.29 o 
   1   8  15       14.78       12.37      7.50 o 
   2   8  15        1.75        1.16      6.28 o 
   3   8  15        0.42       -8.42     12.46 o 
   4   8  15        0.92       -8.34     11.97 o 
 -11   9  15       22.67       27.70     21.32 o 
 -10   9  15        3.98        9.62      9.67 o 
  -9   9  15       58.21       79.61     12.87 o 
  -8   9  15        4.96        0.48      7.76 o 
  -7   9  15       75.47       68.73     11.42 o 
  -6   9  15       11.05       13.90      7.28 o 
  -5   9  15        0.01        0.13      7.01 o 
  -4   9  15        7.26       16.82      6.56 o 
  -3   9  15        0.03       -5.22      5.22 o 
  -2   9  15       70.43       80.28      8.59 o 
  -1   9  15        4.45       13.91     11.59 o 
   0   9  15        3.93        6.78      6.55 o 
   1   9  15       13.52        8.32      6.81 o 
   2   9  15       69.53       97.82     12.02 o 
   3   9  15        1.15       -1.33      7.16 o 
  -9  10  15      126.17      131.21     21.42 o 
  -8  10  15        9.47       27.43     10.31 o 
  -7  10  15        8.63       -0.32      8.18 o 
  -6  10  15       54.84       59.01     12.66 o 
  -5  10  15      194.74      241.54     16.89 o 
  -4  10  15        5.32       11.69      7.89 o 
  -3  10  15        2.15       -0.30      6.02 o 
  -2  10  15        3.74        8.30      6.72 o 
  -1  10  15      146.20      179.02     12.18 o 
   0  10  15        8.69        5.20      7.01 o 
   1  10  15        0.04        6.98      5.91 o 
  -5  11  15        0.77       -8.18      8.18 o 
  -4  11  15       11.34       18.27     13.82 o 
  -3  11  15       64.01       36.41     13.82 o 
 -16   0  16        4.93        6.04     10.90 o 
 -14   0  16        3.08       -1.21      7.23 o 
 -12   0  16      147.79      157.17     37.77 o 
 -10   0  16       92.03       85.75     12.58 o 
  -8   0  16       53.81       40.54      9.64 o 
  -6   0  16      300.36      302.11     16.62 o 
  -4   0  16     2406.73     2256.65     54.42 o 
  -2   0  16      486.29      559.68     19.26 o 
   0   0  16      267.40      282.05     19.95 o 
   2   0  16       30.58       25.51      8.18 o 
   4   0  16       53.02       44.39     11.10 o 
   6   0  16      115.05      120.13     16.94 o 
   8   0  16       34.33       26.29     14.41 o 
 -16   1  16        9.76       15.83      9.74 o 
 -15   1  16        0.50       -1.46      6.05 o 
 -14   1  16       12.77       16.58      6.21 o 
 -13   1  16        3.72       -1.88      4.81 o 
 -12   1  16        0.10        2.65      3.94 o 
 -11   1  16       21.99       31.32      5.79 o 
 -10   1  16        6.59        1.88      3.66 o 
  -9   1  16       14.53       11.92      7.83 o 
  -8   1  16      210.36      201.39     10.74 o 
  -7   1  16      960.05      928.57     20.81 o 
  -6   1  16      436.97      421.76     13.45 o 
  -5   1  16     1072.77     1097.21     21.80 o 
  -4   1  16      230.88      216.98     18.04 o 
  -3   1  16       68.49       70.30      7.76 o 
  -2   1  16      268.57      266.25      8.93 o 
  -1   1  16      486.98      399.85     12.70 o 
   0   1  16      128.90      158.46      8.95 o 
   1   1  16        1.26        5.69      4.24 o 
   2   1  16       30.69       31.45      4.85 o 
   3   1  16       28.87       24.76      6.30 o 
   4   1  16        9.83        6.19      6.18 o 
   5   1  16       21.82       24.60      7.54 o 
   6   1  16       11.31       13.20      7.84 o 
   7   1  16        6.58        1.31     10.12 o 
 -16   2  16       37.92       20.58      9.07 o 
 -15   2  16        6.18       10.86      6.44 o 
 -14   2  16        2.57        8.75      6.07 o 
 -13   2  16       39.38       42.32      9.83 o 
 -12   2  16       10.22       21.41      4.12 o 
 -11   2  16       76.64       75.36     11.93 o 
 -10   2  16      445.44      442.97     14.59 o 
  -9   2  16       47.17       49.11      8.07 o 
  -8   2  16      119.35      126.35     14.92 o 
  -7   2  16      498.95      472.35     14.81 o 
  -6   2  16      459.81      426.47     13.54 o 
  -5   2  16      298.97      316.82     11.60 o 
  -4   2  16      380.37      400.49     12.21 o 
  -3   2  16      422.91      390.54     22.85 o 
  -2   2  16      232.16      206.89     12.38 o 
  -1   2  16      305.40      273.34     11.35 o 
   0   2  16        8.47       15.67      4.76 o 
   1   2  16       64.52       56.69      8.28 o 
   2   2  16      157.66      141.10     11.25 o 
   3   2  16        7.01        6.69      4.65 o 
   4   2  16        0.50       -0.52      7.40 o 
   5   2  16        1.37        1.75     11.29 o 
   6   2  16      164.92      150.88     13.08 o 
   7   2  16        2.81       14.10      8.17 o 
 -16   3  16        1.35        5.52     11.00 o 
 -15   3  16       40.81       50.91      8.93 o 
 -14   3  16        0.61        8.39      6.60 o 
 -13   3  16       26.46       15.59      7.08 o 
 -12   3  16      117.28      138.57     12.68 o 
 -11   3  16       62.96       59.02      8.17 o 
 -10   3  16      312.12      302.13     13.52 o 
  -9   3  16       42.44       54.81      6.76 o 
  -8   3  16     1229.30     1152.73     31.51 o 
  -7   3  16      468.06      449.99     16.65 o 
  -6   3  16      179.00      184.29     10.94 o 
  -5   3  16     1919.06     1872.60     76.44 o 
  -4   3  16       17.46       17.52      5.40 o 
  -3   3  16      316.19      299.86     18.06 o 
  -2   3  16        0.34        5.42      6.12 o 
  -1   3  16      728.41      617.70     18.18 o 
   0   3  16       12.89       10.79      5.90 o 
   1   3  16        1.04       -4.38      5.26 o 
   2   3  16       10.38        6.73      5.84 o 
   3   3  16      556.35      555.10     32.52 o 
   4   3  16        2.26        6.90      5.41 o 
   5   3  16        1.62       -5.01      5.99 o 
   6   3  16       56.12       61.24     10.42 o 
   7   3  16        0.05       -3.87      7.81 o 
 -15   4  16        0.62       -0.17     11.57 o 
 -14   4  16       31.79       31.97      6.49 o 
 -13   4  16        1.12        0.46      9.25 o 
 -12   4  16        4.85        6.83      6.73 o 
 -11   4  16       99.91       84.55      9.54 o 
 -10   4  16      221.87      231.11     12.52 o 
  -9   4  16      542.28      561.51     17.67 o 
  -8   4  16       51.53       55.23      6.54 o 
  -7   4  16      600.90      624.80     23.03 o 
  -6   4  16      182.46      167.42     16.02 o 
  -5   4  16     1542.17     1480.91     31.01 o 
  -4   4  16       64.62       66.31      7.03 o 
  -3   4  16      147.17      156.98     12.63 o 
  -2   4  16        9.83       -0.97      8.57 o 
  -1   4  16       14.38       21.22     11.49 o 
   0   4  16      133.44      112.15     16.94 o 
   1   4  16        0.04       -1.17      9.35 o 
   2   4  16       65.88       83.14     16.74 o 
   3   4  16        2.71       -2.73      9.35 o 
   4   4  16        6.84        1.75      5.05 o 
   5   4  16       31.36       41.06      8.42 o 
   6   4  16        0.44       10.08      7.85 o 
   7   4  16       28.64       33.32     16.36 o 
 -15   5  16        1.27       10.74      6.38 o 
 -14   5  16        3.97        6.81      8.67 o 
 -13   5  16       11.93       14.39      8.27 o 
 -12   5  16        0.33       -4.31      6.81 o 
 -11   5  16       30.98       40.64      8.09 o 
 -10   5  16        1.24       -0.89      5.91 o 
  -9   5  16       76.46       77.99      8.55 o 
  -8   5  16      557.04      543.19     16.89 o 
  -7   5  16      147.20      135.93      8.54 o 
  -6   5  16       79.59       97.19      6.05 o 
  -5   5  16      115.63      104.48     10.27 o 
  -4   5  16       76.99       68.31      8.46 o 
  -3   5  16      236.79      220.88     11.82 o 
  -2   5  16       32.94       32.73     13.24 o 
  -1   5  16        1.96        3.31     10.90 o 
   0   5  16        8.06        5.84     10.12 o 
   1   5  16       16.53        1.95     10.51 o 
   2   5  16        0.96        9.15     10.90 o 
   3   5  16       17.98       27.26     14.02 o 
   4   5  16        7.05       10.71      9.05 o 
   5   5  16       21.02       34.65     11.88 o 
   6   5  16       24.90       28.22      8.65 o 
 -14   6  16        5.34       13.43      9.59 o 
 -13   6  16        8.61        8.56     11.78 o 
 -12   6  16        2.39       -0.04      7.36 o 
 -11   6  16       35.48       39.30      9.71 o 
 -10   6  16        7.51       -2.01      6.22 o 
  -9   6  16      243.12      250.51     15.68 o 
  -8   6  16      112.10      110.79      9.58 o 
  -7   6  16      378.84      366.57     14.36 o 
  -6   6  16      125.67      139.41     10.78 o 
  -5   6  16      471.76      458.43     13.07 o 
  -4   6  16      361.04      353.77     16.20 o 
  -3   6  16        6.29       -3.88      5.13 o 
  -2   6  16        0.01        2.07      4.99 o 
  -1   6  16        2.64        8.98     11.88 o 
   0   6  16       85.34       75.51     11.78 o 
   1   6  16       15.20       17.42      5.45 o 
   2   6  16        0.83       11.48      5.84 o 
   3   6  16       10.63       10.03      9.93 o 
   4   6  16       24.42       21.99      7.24 o 
   5   6  16        1.80       -3.40      9.15 o 
 -13   7  16       71.34       55.72     11.88 o 
 -12   7  16       17.73       35.95     10.91 o 
 -11   7  16        6.12       10.52      7.78 o 
 -10   7  16      212.18      192.36     15.54 o 
  -9   7  16        0.31       10.06      6.41 o 
  -8   7  16       22.91       30.17      7.13 o 
  -7   7  16      195.69      210.82     12.15 o 
  -6   7  16       33.60       50.43     11.70 o 
  -5   7  16       29.03       26.79      5.58 o 
  -4   7  16       48.75       58.16      9.81 o 
  -3   7  16      224.13      220.35     10.45 o 
  -2   7  16       54.29       52.60     13.63 o 
  -1   7  16        0.12       -4.88      4.88 o 
   0   7  16        7.69        4.05      5.43 o 
   1   7  16       25.93       39.78      7.79 o 
   2   7  16       35.42       24.00      7.02 o 
   3   7  16      286.97      306.07     16.01 o 
   4   7  16      143.65      171.07     14.31 o 
 -12   8  16        0.97       -7.78      7.78 o 
 -11   8  16        0.73        3.14     16.36 o 
 -10   8  16      116.21       90.69     10.42 o 
  -9   8  16       19.57       12.65      6.93 o 
  -8   8  16      204.55      200.62     12.29 o 
  -7   8  16       16.82       12.38      6.74 o 
  -6   8  16       47.81       64.61     11.02 o 
  -5   8  16       35.53       32.05      6.86 o 
  -4   8  16       24.74       29.45      6.57 o 
  -3   8  16       27.63       23.82      5.40 o 
  -2   8  16       10.82       14.10      6.91 o 
  -1   8  16       27.67       33.50      7.98 o 
   0   8  16      120.12      115.99     17.82 o 
   1   8  16        0.11        0.89      5.73 o 
   2   8  16      266.47      335.54     26.77 o 
   3   8  16        1.28       -6.57      6.57 o 
 -10   9  16       12.91       10.01      9.98 o 
  -9   9  16       28.22       51.71     11.09 o 
  -8   9  16        3.17        8.00      7.77 o 
  -7   9  16        0.30       -2.77     14.70 o 
  -6   9  16       10.07       15.40      7.60 o 
  -5   9  16       30.14       42.95     13.79 o 
  -4   9  16        0.04       -1.22      5.26 o 
  -3   9  16       26.95       31.05     15.12 o 
  -2   9  16      110.69      127.18     10.79 o 
  -1   9  16       88.82      116.60     12.12 o 
   0   9  16        0.18        1.88      6.68 o 
   1   9  16      171.45      212.16     32.61 o 
   2   9  16       28.23       20.91     10.90 o 
  -8  10  16       29.19       23.75     12.66 o 
  -7  10  16        8.70        8.94      7.81 o 
  -6  10  16       69.73      103.42     12.72 o 
  -5  10  16       11.61       -3.86      7.29 o 
  -4  10  16       57.49       68.36     10.45 o 
  -3  10  16        6.80       18.69      7.48 o 
  -2  10  16      112.71      119.53     20.64 o 
  -1  10  16        0.00       -2.35      5.59 o 
 -15   0  17        2.28       24.74      9.05 o 
 -13   0  17        6.58       18.69      7.01 o 
 -11   0  17      197.70      215.73     23.56 o 
  -9   0  17      405.84      428.20     21.29 o 
  -7   0  17       15.64       15.04      8.64 o 
  -5   0  17       69.16       60.00     11.97 o 
  -3   0  17      361.44      333.10     24.44 o 
  -1   0  17      885.51      800.81     24.46 o 
   1   0  17      380.18      334.89     18.69 o 
   3   0  17      141.73      138.05     14.60 o 
   5   0  17      110.99      101.44     15.77 o 
   7   0  17        3.07        1.75     11.88 o 
 -16   1  17       11.66       23.45      8.37 o 
 -15   1  17       13.73       18.52      6.87 o 
 -14   1  17       13.86       13.24      5.79 o 
 -13   1  17       58.83       63.47      5.99 o 
 -12   1  17        3.46       -1.71      8.30 o 
 -11   1  17      432.95      427.39     18.06 o 
 -10   1  17       41.48       27.85      8.76 o 
  -9   1  17       93.82      106.43     11.35 o 
  -8   1  17      160.31      164.09     10.11 o 
  -7   1  17       35.14       43.20      6.68 o 
  -6   1  17       26.93       25.10      6.08 o 
  -5   1  17      457.94      431.47     13.40 o 
  -4   1  17       15.83        5.23      4.48 o 
  -3   1  17     1035.84     1023.95     28.16 o 
  -2   1  17      176.36      161.95      7.89 o 
  -1   1  17        3.64       -0.91      3.70 o 
   0   1  17       37.23       45.73     14.37 o 
   1   1  17        0.01        3.50      7.98 o 
   2   1  17       59.37       66.56      8.76 o 
   3   1  17        1.04       12.55      5.71 o 
   4   1  17       14.95       10.12      6.46 o 
   5   1  17       36.75       40.82      8.60 o 
   6   1  17      111.81      117.74     12.78 o 
 -15   2  17        5.09       11.34      6.24 o 
 -14   2  17      155.73      170.96      9.24 o 
 -13   2  17        0.25        4.95      6.26 o 
 -12   2  17        0.70        9.60      5.89 o 
 -11   2  17      381.21      373.91     13.74 o 
 -10   2  17       10.38       30.43      9.00 o 
  -9   2  17       40.11       42.80      9.63 o 
  -8   2  17       13.05        9.54      6.09 o 
  -7   2  17       60.55       67.04      7.56 o 
  -6   2  17      135.33      135.38      8.81 o 
  -5   2  17       47.92       57.71      9.62 o 
  -4   2  17        8.73       20.04      4.93 o 
  -3   2  17      331.16      276.93      9.87 o 
  -2   2  17      152.18      164.23     16.13 o 
  -1   2  17      149.11      142.53     10.97 o 
   0   2  17        1.30       -1.81      5.86 o 
   1   2  17        7.38        3.59      5.64 o 
   2   2  17        2.48       -5.26      8.76 o 
   3   2  17        0.37       -0.26      5.84 o 
   4   2  17       12.22       19.57      6.74 o 
   5   2  17        0.72        6.02      6.45 o 
   6   2  17        3.57        7.54      7.87 o 
 -15   3  17       34.85       42.18      7.09 o 
 -14   3  17       36.07       42.47     11.20 o 
 -13   3  17       36.22       47.45      8.35 o 
 -12   3  17        4.18       -3.46      5.92 o 
 -11   3  17      212.51      234.33     12.31 o 
 -10   3  17       24.79       29.81      5.65 o 
  -9   3  17       24.87       26.86      8.72 o 
  -8   3  17       83.83       76.75     10.48 o 
  -7   3  17      265.51      290.32     18.11 o 
  -6   3  17      364.43      343.93     15.88 o 
  -5   3  17      220.19      210.74     17.70 o 
  -4   3  17       38.79       55.40      7.19 o 
  -3   3  17      438.03      429.84     13.77 o 
  -2   3  17        0.88        1.75      9.54 o 
  -1   3  17       42.42       52.18     12.46 o 
   0   3  17        0.00        3.50      9.15 o 
   1   3  17      139.86      130.64     13.67 o 
   2   3  17      292.01      271.03     24.34 o 
   3   3  17       56.68       35.63     13.63 o 
   4   3  17       84.10       87.28     13.82 o 
   5   3  17       27.76       34.84      8.37 o 
   6   3  17      167.30      189.39     15.11 o 
 -15   4  17        6.82       11.69     12.27 o 
 -14   4  17        3.65       13.07      8.54 o 
 -13   4  17        3.19       -2.44      6.92 o 
 -12   4  17       18.64       25.36     14.42 o 
 -11   4  17      189.94      161.24     11.26 o 
 -10   4  17      107.64      119.66      9.53 o 
  -9   4  17       10.49       12.89      4.92 o 
  -8   4  17        3.59        0.64      7.16 o 
  -7   4  17     1002.94     1014.36     30.12 o 
  -6   4  17       67.96       74.41      9.40 o 
  -5   4  17       90.42       97.41     21.51 o 
  -4   4  17      464.20      446.08     16.56 o 
  -3   4  17        2.51        2.30      4.78 o 
  -2   4  17        3.12        3.12      9.93 o 
  -1   4  17        0.61        0.39     10.12 o 
   0   4  17        5.34       12.85     11.88 o 
   1   4  17       15.50       29.21     13.24 o 
   2   4  17        0.02       -5.06     10.90 o 
   3   4  17       14.18        5.84     11.49 o 
   4   4  17       12.51        4.30      5.67 o 
   5   4  17       18.73       13.74      7.16 o 
   6   4  17        9.98        4.48     14.60 o 
 -14   5  17       86.27       72.33     12.18 o 
 -13   5  17       22.16       34.87      9.73 o 
 -12   5  17      145.05      152.22     12.54 o 
 -11   5  17        3.41       -3.38      5.77 o 
 -10   5  17       25.70       11.41      7.04 o 
  -9   5  17      284.13      269.05     12.61 o 
  -8   5  17        0.01       -2.13      7.30 o 
  -7   5  17        0.90        6.71      7.11 o 
  -6   5  17       15.74       15.83      7.62 o 
  -5   5  17      146.99      148.78     11.60 o 
  -4   5  17      136.74      156.17     11.49 o 
  -3   5  17       99.66      116.35      9.01 o 
  -2   5  17       34.33       37.77     13.63 o 
  -1   5  17        1.34       -6.81      9.93 o 
   0   5  17       21.56       27.65     13.05 o 
   1   5  17       16.94       16.16     12.07 o 
   2   5  17       16.28       23.95     13.05 o 
   3   5  17        0.01        7.01     10.71 o 
   4   5  17        6.06       12.06      5.94 o 
   5   5  17       10.87       26.83     10.81 o 
 -13   6  17       37.21       52.28     11.28 o 
 -12   6  17       14.97        5.00      9.05 o 
 -11   6  17       20.31       27.71      7.93 o 
 -10   6  17      177.17      170.63     12.20 o 
  -9   6  17       15.87       15.34      6.40 o 
  -8   6  17       17.38       10.62      5.46 o 
  -7   6  17        1.89        7.74      4.97 o 
  -6   6  17       67.14       81.24     10.65 o 
  -5   6  17        7.91        5.04      6.59 o 
  -4   6  17       31.16       42.03      8.19 o 
  -3   6  17        0.01       -0.72      5.74 o 
  -2   6  17       36.33       36.30     17.33 o 
  -1   6  17       50.72       58.06      6.57 o 
   0   6  17      297.48      274.92     27.65 o 
   1   6  17      114.79      119.16     20.64 o 
   2   6  17        0.24        3.36      4.52 o 
   3   6  17       83.08      112.87      9.42 o 
   4   6  17        0.50        3.59      6.54 o 
 -12   7  17       41.49       50.19     12.17 o 
 -11   7  17       51.97       53.02     11.78 o 
 -10   7  17      199.85      261.49     20.93 o 
  -9   7  17      196.36      183.36     12.47 o 
  -8   7  17      292.84      311.72     17.76 o 
  -7   7  17      124.44      103.61      9.01 o 
  -6   7  17        1.35        1.12      4.31 o 
  -5   7  17        0.24        8.26      7.06 o 
  -4   7  17       80.21       91.85     11.29 o 
  -3   7  17       65.71       51.63      8.32 o 
  -2   7  17       31.95       42.78      7.92 o 
  -1   7  17       16.08       19.33      6.50 o 
   0   7  17        0.00       -4.87      7.79 o 
   1   7  17      165.63      179.14     11.48 o 
   2   7  17        2.32       10.90      5.94 o 
   3   7  17        1.40       -6.10      6.10 o 
 -11   8  17       16.54       13.78      7.36 o 
 -10   8  17       21.35       20.13     19.44 o 
  -9   8  17       68.32       97.57     10.18 o 
  -8   8  17        5.63        3.79      5.13 o 
  -7   8  17        0.12        4.88      5.15 o 
  -6   8  17        1.88        9.47      7.74 o 
  -5   8  17       29.69       37.82      6.48 o 
  -4   8  17       13.89        6.30     21.32 o 
  -3   8  17       47.30       58.41      9.54 o 
  -2   8  17        3.42        5.77     18.11 o 
  -1   8  17        2.00       -1.61      5.83 o 
   0   8  17        1.34        1.42      9.05 o 
   1   8  17        4.94       18.38      7.24 o 
   2   8  17       13.88       30.56     19.86 o 
  -9   9  17       47.63       65.25     11.84 o 
  -8   9  17        3.96        0.73      7.01 o 
  -7   9  17       10.80       16.26      7.95 o 
  -6   9  17       23.42       19.12      7.15 o 
  -5   9  17       15.05       23.14      6.77 o 
  -4   9  17        0.10        1.45      4.96 o 
  -3   9  17        9.77       14.82      8.40 o 
  -2   9  17       15.68        4.52      9.44 o 
  -1   9  17       89.28      102.09     11.88 o 
   0   9  17       28.47       53.39     15.67 o 
 -14   0  18       27.02       23.29      7.59 o 
 -12   0  18       20.41       11.49     13.63 o 
 -10   0  18      179.69      174.84     21.03 o 
  -8   0  18       62.92       66.36     11.21 o 
  -6   0  18       34.83       26.66      8.75 o 
  -4   0  18      268.23      329.89     23.46 o 
  -2   0  18       98.38       87.34      9.64 o 
   0   0  18      220.47      181.46     14.41 o 
   2   0  18       46.95       38.16     10.12 o 
   4   0  18        2.49        3.12      9.54 o 
 -15   1  18      115.45      124.79      8.49 o 
 -14   1  18       68.28       50.70      9.52 o 
 -13   1  18        0.08        1.44      5.95 o 
 -12   1  18       23.16        6.44      9.45 o 
 -11   1  18       17.81        8.46     15.28 o 
 -10   1  18        4.43       -6.16      6.16 o 
  -9   1  18       29.36       20.90      7.19 o 
  -8   1  18      923.82      918.99     24.95 o 
  -7   1  18       39.70       24.62      8.97 o 
  -6   1  18      251.63      252.80     11.55 o 
  -5   1  18      534.75      493.96     16.38 o 
  -4   1  18       51.10       46.78      6.38 o 
  -3   1  18      147.92      129.40      9.13 o 
  -2   1  18        4.23       10.85      4.59 o 
  -1   1  18      102.35      110.63      6.83 o 
   0   1  18       16.75       14.98      9.05 o 
   1   1  18        5.92        9.56      4.92 o 
   2   1  18      231.49      247.20     20.93 o 
   3   1  18       24.30       17.85      6.58 o 
   4   1  18       34.99       47.33      8.47 o 
   5   1  18        5.21        8.78      7.84 o 
 -15   2  18       93.35      100.79     31.83 o 
 -14   2  18       10.48       28.70      7.85 o 
 -13   2  18        0.36       -2.18      7.84 o 
 -12   2  18      565.30      543.61     27.40 o 
 -11   2  18       12.28        5.36      8.54 o 
 -10   2  18      236.33      270.56     32.71 o 
  -9   2  18     1138.93     1018.75     85.57 o 
  -8   2  18        3.31       -2.24      9.54 o 
  -7   2  18        1.69        7.69      7.01 o 
  -6   2  18      183.49      192.29     17.43 o 
  -5   2  18      268.54      242.12     13.39 o 
  -4   2  18       12.85       13.86      5.42 o 
  -3   2  18        8.59        7.78      4.69 o 
  -2   2  18      306.11      294.09     23.46 o 
  -1   2  18      356.02      304.13     15.35 o 
   0   2  18        3.02        0.00      8.76 o 
   1   2  18       18.82       13.63     10.51 o 
   2   2  18       47.56       42.84     13.05 o 
   3   2  18        0.86       11.89      5.72 o 
   4   2  18      194.58      250.72     14.12 o 
   5   2  18        1.08        4.29      7.06 o 
 -15   3  18       57.64       71.26     15.77 o 
 -14   3  18        2.48       12.53      8.28 o 
 -13   3  18      101.42      110.45     10.82 o 
 -12   3  18        0.69        1.27      5.94 o 
 -11   3  18        0.54        1.13      6.75 o 
 -10   3  18      169.09      158.30     14.96 o 
  -9   3  18      175.98      169.81     14.54 o 
  -8   3  18        3.01       -5.11      9.35 o 
  -7   3  18       91.29       93.12     10.76 o 
  -6   3  18       96.75       75.98      9.53 o 
  -5   3  18       12.87       11.62      6.27 o 
  -4   3  18        4.86        4.09      5.98 o 
  -3   3  18      118.84      103.33      8.47 o 
  -2   3  18      141.98      106.31     15.97 o 
  -1   3  18        0.81        2.53     10.32 o 
   0   3  18        0.75       -4.87      9.15 o 
   1   3  18       17.61       12.27     10.71 o 
   2   3  18      105.20      100.47     17.91 o 
   3   3  18        8.06       24.53     13.43 o 
   4   3  18      239.49      276.61     14.56 o 
   5   3  18       23.37       29.18      8.71 o 
 -14   4  18        0.76        2.49      8.13 o 
 -13   4  18        1.37        6.53      7.19 o 
 -12   4  18      205.12      206.29     13.19 o 
 -11   4  18        0.05        5.41      8.59 o 
 -10   4  18        0.79       -7.43      7.43 o 
  -9   4  18      101.68       93.57     12.26 o 
  -8   4  18       16.21       28.46      8.98 o 
  -7   4  18        1.25        1.80     18.50 o 
  -6   4  18        1.36       -6.12      6.12 o 
  -5   4  18       70.61       51.72      8.42 o 
  -4   4  18       75.17       80.98     18.79 o 
  -3   4  18       87.13       83.21      7.64 o 
  -2   4  18       14.97        0.00     10.51 o 
  -1   4  18       53.99       68.93     15.77 o 
   0   4  18       80.23       79.83     17.33 o 
   1   4  18        5.21        1.17     11.88 o 
   2   4  18      140.49      224.88     24.53 o 
   3   4  18       41.98       53.93     16.74 o 
   4   4  18        6.78        5.23      7.98 o 
 -13   5  18       91.90      112.87     13.24 o 
 -12   5  18       57.47       74.30      9.71 o 
 -11   5  18      233.07      243.53     13.68 o 
 -10   5  18        8.13       11.50      8.68 o 
  -9   5  18      444.21      406.85     21.03 o 
  -8   5  18        2.53       -4.78      7.06 o 
  -7   5  18        7.70        5.20      7.57 o 
  -6   5  18        1.66        5.46      6.78 o 
  -5   5  18       34.38       40.34      8.28 o 
  -4   5  18       24.25       23.40      7.45 o 
  -3   5  18       74.10       56.51      7.29 o 
  -2   5  18       21.92       27.65     13.24 o 
  -1   5  18       42.22       27.06     13.43 o 
   0   5  18        4.28        7.59     11.10 o 
   1   5  18       13.78       18.30     12.46 o 
   2   5  18      106.60      116.24     20.64 o 
   4   5  18       20.99       28.93      7.41 o 
 -12   6  18       91.49      108.11     16.74 o 
 -11   6  18       59.65       52.08     14.02 o 
 -10   6  18       36.48       42.77      7.70 o 
  -9   6  18       19.86       25.11      7.53 o 
  -8   6  18        9.25        1.97      7.62 o 
  -7   6  18        7.53        0.72      7.43 o 
  -6   6  18        2.86        1.85      6.95 o 
  -5   6  18        6.16        1.64     11.97 o 
  -4   6  18       14.48       21.61      7.31 o 
  -3   6  18       41.23       31.37     13.73 o 
  -2   6  18        0.63       -1.88      5.65 o 
  -1   6  18      132.17      132.76      8.98 o 
   0   6  18       96.10      102.80     20.83 o 
   1   6  18        1.54       -0.78     11.68 o 
   2   6  18        0.02       -8.18     12.27 o 
   3   6  18       30.45       24.00      6.79 o 
 -11   7  18       20.96       35.34      9.50 o 
 -10   7  18        0.06       13.84      6.84 o 
  -9   7  18       94.77      102.75     10.11 o 
  -8   7  18       69.96       51.76      8.12 o 
  -7   7  18       17.98       35.97     19.28 o 
  -6   7  18        6.03       13.43     12.36 o 
  -5   7  18        2.66        0.32      8.47 o 
  -4   7  18      223.98      212.28     17.52 o 
  -3   7  18        6.21       14.62      6.28 o 
  -2   7  18      151.48      199.37     14.99 o 
  -1   7  18       87.12       97.08     18.89 o 
   0   7  18       85.71      112.04     22.10 o 
   1   7  18        4.11       -1.00      6.62 o 
   2   7  18      274.02      292.84     17.13 o 
 -10   8  18        2.31        7.63      6.27 o 
  -9   8  18        1.88        6.47      6.34 o 
  -8   8  18        3.63        7.19     11.44 o 
  -7   8  18       81.32       64.28      7.00 o 
  -6   8  18       71.25       75.07     16.65 o 
  -5   8  18      155.29      208.74     26.38 o 
  -4   8  18       16.70       12.96     14.51 o 
  -3   8  18      269.57      306.93     17.36 o 
  -2   8  18        1.96       -6.26      6.26 o 
  -1   8  18      325.28      376.12     18.03 o 
   0   8  18       15.35       26.45     16.94 o 
  -7   9  18        1.94       21.81     13.43 o 
  -6   9  18       83.08      107.17      9.84 o 
  -5   9  18       16.06       13.09      9.29 o 
  -4   9  18       65.35       85.26     12.42 o 
  -3   9  18       10.72        9.64      8.46 o 
 -13   0  19       24.29       36.60     15.97 o 
 -11   0  19      237.45      213.79     24.14 o 
  -9   0  19      329.34      321.65     26.09 o 
  -7   0  19      170.50      154.98     17.91 o 
  -5   0  19        0.36       -7.98      7.98 o 
  -3   0  19        0.11        2.92      7.59 o 
  -1   0  19        7.14        7.20      7.79 o 
   1   0  19       17.82       19.08      8.76 o 
   3   0  19      239.60      333.14     22.98 o 
 -14   1  19        1.09       21.00     11.00 o 
 -13   1  19      205.26      177.84     31.54 o 
 -12   1  19        0.21       -4.92      8.19 o 
 -11   1  19        3.69        1.41     11.00 o 
 -10   1  19       58.12       70.16     11.67 o 
  -9   1  19        1.10        2.24      7.43 o 
  -8   1  19        8.69       11.02      8.51 o 
  -7   1  19      339.10      314.01     14.47 o 
  -6   1  19       45.70       51.03      9.64 o 
  -5   1  19        3.65        2.69      5.31 o 
  -4   1  19       64.89       59.01      7.23 o 
  -3   1  19       15.22       14.16      5.36 o 
  -2   1  19        6.40       14.62      5.56 o 
  -1   1  19       34.82       35.15      8.86 o 
   0   1  19        3.82       13.91      5.14 o 
   1   1  19       73.42       80.73      7.88 o 
   2   1  19       56.32       52.04      7.74 o 
   3   1  19       26.35       26.18      7.51 o 
   4   1  19        1.82        9.12      7.15 o 
 -14   2  19        7.16       17.60      6.52 o 
 -13   2  19       38.43       22.94     14.31 o 
 -12   2  19       28.74       17.75     18.01 o 
 -11   2  19        1.01       10.62      8.40 o 
 -10   2  19       16.97       38.19      9.59 o 
  -9   2  19       50.08       20.57      9.35 o 
  -8   2  19       22.25       39.14      9.48 o 
  -7   2  19      688.20      653.93     23.62 o 
  -6   2  19      145.91      156.60     11.97 o 
  -5   2  19      100.42       96.30     10.12 o 
  -4   2  19        6.20       -2.66      5.52 o 
  -3   2  19       27.37       20.60      5.83 o 
  -2   2  19       14.62       54.52     12.46 o 
  -1   2  19      227.50      228.58     20.05 o 
   0   2  19        3.23       -2.14      8.76 o 
   1   2  19        0.24       -5.26      8.76 o 
   2   2  19      153.72      207.36     21.03 o 
   3   2  19        8.47       12.40      6.07 o 
   4   2  19       30.47       44.77      8.39 o 
 -14   3  19      116.44      115.25     14.82 o 
 -13   3  19        0.44       13.60      7.81 o 
 -12   3  19       11.08        6.87      8.62 o 
 -11   3  19       35.47       57.33     11.81 o 
 -10   3  19      112.60       93.70     13.10 o 
  -9   3  19        5.14       -0.11      7.51 o 
  -8   3  19      127.10      116.97     18.79 o 
  -7   3  19       77.33       89.11     15.87 o 
  -6   3  19      114.02      130.67     14.60 o 
  -5   3  19        4.12       -0.23      6.29 o 
  -4   3  19       34.94       45.03     11.68 o 
  -3   3  19        1.66       -3.32      4.88 o 
  -2   3  19       10.04       15.38     10.32 o 
  -1   3  19        1.39       -3.70      9.54 o 
   0   3  19       76.54      128.70     18.11 o 
   1   3  19        0.36        1.56     10.12 o 
   2   3  19        7.92       27.45     12.85 o 
   3   3  19      142.08      219.04     24.34 o 
   4   3  19       22.49       32.47      7.85 o 
 -13   4  19        6.34        5.24     17.72 o 
 -12   4  19        0.12        4.61      8.52 o 
 -11   4  19       82.85       68.43     19.47 o 
 -10   4  19       29.71       27.27      9.75 o 
  -9   4  19       19.21       19.89      9.07 o 
  -8   4  19        3.35        9.60      8.05 o 
  -7   4  19        0.03        1.64      6.65 o 
  -6   4  19        5.40       -2.65      6.88 o 
  -5   4  19       38.49       28.49      8.18 o 
  -4   4  19        8.97       -4.73      5.58 o 
  -3   4  19       28.97       38.12      7.59 o 
  -2   4  19       82.51       57.05     15.38 o 
  -1   4  19       32.81       38.94     14.80 o 
   0   4  19       53.55       38.75     14.99 o 
   1   4  19        6.82        4.67     12.07 o 
   2   4  19      225.86      283.88     27.84 o 
   3   4  19       51.20       87.81     20.25 o 
 -13   5  19        1.96        6.04      9.74 o 
 -12   5  19        4.63        1.66      7.18 o 
 -11   5  19      157.68      160.05     11.75 o 
 -10   5  19       32.54       37.57     10.62 o 
  -9   5  19        0.60        7.50      8.29 o 
  -8   5  19       50.28       53.33     10.80 o 
  -7   5  19       18.28        7.12      8.66 o 
  -6   5  19        2.19        0.88      6.41 o 
  -5   5  19       54.79       74.81      9.79 o 
  -4   5  19       74.10       91.89      9.57 o 
  -3   5  19        3.86       19.89      9.83 o 
  -2   5  19        0.19       -9.35      9.35 o 
  -1   5  19       49.64       31.35     13.82 o 
   0   5  19        0.70       -6.43     10.51 o 
   1   5  19       34.73       60.55     17.13 o 
   2   5  19      107.36       88.40     19.67 o 
 -11   6  19        1.43       -4.17      5.77 o 
 -10   6  19        2.93        6.00      5.49 o 
  -9   6  19       19.09        4.00      8.90 o 
  -8   6  19      169.70      174.39     17.91 o 
  -7   6  19       42.71       51.02     10.39 o 
  -6   6  19       47.93       51.23      9.79 o 
  -5   6  19       21.24       23.88      7.92 o 
  -4   6  19        6.96        5.86      6.41 o 
  -3   6  19       98.27      107.09     10.12 o 
  -2   6  19        0.33       -4.91      4.91 o 
  -1   6  19      105.01      171.73     23.95 o 
   0   6  19      121.00      176.21     24.92 o 
   1   6  19       21.07       29.60     15.19 o 
 -10   7  19       12.62       19.52      8.36 o 
  -9   7  19       27.99       42.78     11.41 o 
  -8   7  19        0.41       -1.73      8.40 o 
  -7   7  19      109.70      139.93     14.18 o 
  -6   7  19        0.02        8.60      8.03 o 
  -5   7  19       18.38       20.85      8.66 o 
  -4   7  19       26.09       24.38      7.96 o 
  -3   7  19       51.33       71.47      9.25 o 
  -2   7  19        4.36        6.34      6.46 o 
  -1   7  19       39.45       46.44      8.12 o 
   0   7  19       30.69       33.83     16.45 o 
  -8   8  19        6.61       23.62      8.41 o 
  -7   8  19       47.62       44.86     10.71 o 
  -6   8  19        0.36        2.31      8.36 o 
  -5   8  19       41.94       44.82     13.63 o 
  -4   8  19       12.33       10.10      8.03 o 
  -3   8  19        1.90        5.68     10.90 o 
  -2   8  19       36.64       36.80     10.12 o 
 -14   0  20      106.88       94.63     22.00 o 
 -12   0  20      353.40      397.98     33.10 o 
 -10   0  20      307.87      290.50     26.09 o 
  -8   0  20        3.14       11.68     11.68 o 
  -6   0  20       21.00       16.74     10.71 o 
  -4   0  20        6.21       10.90      8.76 o 
  -2   0  20       96.94       99.30     12.46 o 
   0   0  20       44.38       68.73     11.49 o 
   2   0  20       61.31       61.14     12.46 o 
 -14   1  20       47.05       33.05     15.67 o 
 -13   1  20      157.92      174.15     22.29 o 
 -12   1  20       10.52       -3.46      8.92 o 
 -11   1  20        1.31       -2.24      8.64 o 
 -10   1  20        3.77       11.42     22.98 o 
  -9   1  20       50.13       35.24      9.64 o 
  -8   1  20       37.64       37.72      9.41 o 
  -7   1  20        1.09       -5.83     11.00 o 
  -6   1  20        1.25        4.32     13.73 o 
  -5   1  20      310.02      303.14     15.10 o 
  -4   1  20      113.19       99.16      9.58 o 
  -3   1  20       40.43       44.91      7.43 o 
  -2   1  20       19.50       21.85      6.10 o 
  -1   1  20       41.23       45.33      7.09 o 
   0   1  20      105.78      142.36      9.82 o 
   1   1  20       24.91       18.61      7.20 o 
   2   1  20       88.00      127.92     10.71 o 
   3   1  20      193.24      224.21     13.94 o 
 -13   2  20       47.12       46.02     17.33 o 
 -12   2  20       62.58       55.65     13.08 o 
 -11   2  20        1.61       -1.76      8.51 o 
 -10   2  20       28.72       45.53     10.46 o 
  -9   2  20       92.83      103.34     12.92 o 
  -8   2  20        6.52       13.25      7.93 o 
  -7   2  20       30.36       14.81      8.09 o 
  -6   2  20        5.46        4.94      7.06 o 
  -5   2  20      148.44      137.50     25.21 o 
  -4   2  20        5.64        3.06      5.94 o 
  -3   2  20       16.95       20.04     13.05 o 
  -2   2  20      148.73      143.39     19.18 o 
  -1   2  20       88.53       74.38     14.41 o 
   0   2  20       23.93       28.43     11.68 o 
   1   2  20       69.95      110.01     16.55 o 
   2   2  20        0.03       15.38     12.27 o 
   3   2  20       63.15       87.83      9.88 o 
 -13   3  20       44.96       26.02     11.56 o 
 -12   3  20        3.61       -0.77      9.04 o 
 -11   3  20       80.53      107.69     21.81 o 
 -10   3  20       65.24       68.03     25.12 o 
  -9   3  20        1.00        0.22      7.54 o 
  -8   3  20       91.14       78.57     11.36 o 
  -7   3  20       13.82       20.36     14.02 o 
  -6   3  20       95.17       77.28      9.82 o 
  -5   3  20        1.88        4.99      6.50 o 
  -4   3  20       14.69        8.31      6.16 o 
  -3   3  20        3.20        9.43      5.56 o 
  -2   3  20       42.88       72.04     15.38 o 
  -1   3  20        6.71        7.20     10.32 o 
   0   3  20      200.39      200.94     22.00 o 
   1   3  20        0.83       -0.39     10.32 o 
   2   3  20       82.92       81.00     18.69 o 
 -12   4  20        0.01       -1.23      9.03 o 
 -11   4  20       63.27       60.82     12.40 o 
 -10   4  20        4.25       -6.95      7.19 o 
  -9   4  20       23.00       31.20     10.05 o 
  -8   4  20        0.18       -2.01      7.26 o 
  -7   4  20        8.24       11.61     12.17 o 
  -6   4  20       34.11       26.40      8.21 o 
  -5   4  20        0.33        0.80      6.16 o 
  -4   4  20        6.93        2.50     10.71 o 
  -3   4  20       36.91       53.14      7.24 o 
  -2   4  20      382.73      449.96     31.74 o 
  -1   4  20       12.23       28.43     13.82 o 
   0   4  20      142.34      180.49     22.78 o 
   1   4  20        0.20       -7.40     10.90 o 
   2   4  20       17.93       26.29     15.38 o 
 -11   5  20        6.02       15.88     11.68 o 
 -10   5  20       20.14       17.42     17.72 o 
  -9   5  20        3.08       -2.99      7.95 o 
  -8   5  20        0.39        1.68      7.80 o 
  -7   5  20      180.32      189.08     38.55 o 
  -6   5  20       24.64       35.94      8.93 o 
  -5   5  20      114.07      128.90     11.88 o 
  -4   5  20       15.04       13.08     10.61 o 
  -3   5  20        1.01        1.44      5.43 o 
  -2   5  20       52.77      102.03     19.08 o 
  -1   5  20      217.88      264.02     27.45 o 
   0   5  20        5.10       -1.56     11.29 o 
   1   5  20        1.45       10.51     11.68 o 
 -10   6  20       15.21       16.15      9.53 o 
  -9   6  20       16.23        2.72      9.18 o 
  -8   6  20       12.66       14.50      9.12 o 
  -7   6  20       14.08       19.20     13.24 o 
  -6   6  20       14.57       37.64      9.25 o 
  -5   6  20      101.91      127.98     19.28 o 
  -4   6  20       57.26       58.79      9.41 o 
  -3   6  20        0.34       14.00      8.37 o 
  -2   6  20      112.10      146.76     10.74 o 
  -1   6  20       12.80       44.98     16.94 o 
  -8   7  20       14.34        1.75     10.42 o 
  -7   7  20       57.57       69.93     12.03 o 
  -6   7  20        6.85       15.26     14.89 o 
  -5   7  20       77.21       91.78     21.32 o 
  -4   7  20        0.05        0.66      6.90 o 
  -3   7  20       14.70        6.95      6.84 o 
 -13   0  21        6.62       31.54     17.33 o 
 -11   0  21      249.71      253.31     26.09 o 
  -9   0  21       82.97       73.21     16.55 o 
  -7   0  21       44.83       45.56     13.82 o 
  -5   0  21       33.67       59.77     12.07 o 
  -3   0  21       13.13       20.05      9.74 o 
  -1   0  21      227.53      275.90     19.67 o 
   1   0  21       11.71       13.05     10.12 o 
 -13   1  21        2.24       -5.95      9.77 o 
 -12   1  21        3.21       -8.95      8.95 o 
 -11   1  21       50.61       72.50     13.05 o 
 -10   1  21        0.12        6.49      8.33 o 
  -9   1  21        2.86        3.99      7.95 o 
  -8   1  21       17.04       10.06      8.23 o 
  -7   1  21        0.48        8.89      7.56 o 
  -6   1  21       11.78        2.18      6.82 o 
  -5   1  21       58.26       64.17      9.20 o 
  -4   1  21        8.19       11.85      6.53 o 
  -3   1  21        0.60        8.65      6.17 o 
  -2   1  21       18.55       28.76      8.37 o 
  -1   1  21      247.82      324.65     14.50 o 
   0   1  21      239.50      303.66     14.41 o 
   1   1  21        0.04        3.92      6.50 o 
 -12   2  21       63.14       67.01     13.92 o 
 -11   2  21       67.23       56.23     12.40 o 
 -10   2  21       17.37       11.79      8.47 o 
  -9   2  21       39.17       24.67      9.78 o 
  -8   2  21      132.10      134.85     13.54 o 
  -7   2  21        5.71        4.64      7.20 o 
  -6   2  21       18.47       22.50      7.84 o 
  -5   2  21        2.07       13.02      6.93 o 
  -4   2  21        4.43        7.64      6.08 o 
  -3   2  21       29.04       33.81      9.93 o 
  -2   2  21      221.87      260.16     12.85 o 
  -1   2  21       76.48       93.46     16.16 o 
   0   2  21       12.46       -1.75     10.71 o 
   1   2  21       86.63       92.29     17.52 o 
 -12   3  21        2.45        0.30      9.11 o 
 -11   3  21       77.50       59.26     12.11 o 
 -10   3  21       39.01       19.62     10.29 o 
  -9   3  21        7.64        6.21      8.17 o 
  -8   3  21       16.43       19.98      8.68 o 
  -7   3  21       17.35       25.28      8.32 o 
  -6   3  21        1.39       10.79      7.46 o 
  -5   3  21        1.85        2.41      6.37 o 
  -4   3  21        0.46       19.05     11.88 o 
  -3   3  21        0.63       -0.73      8.47 o 
  -2   3  21       81.61       94.24     17.52 o 
  -1   3  21       49.30       64.84     16.16 o 
   0   3  21       61.83       80.22     17.13 o 
   1   3  21        4.75        4.28     11.88 o 
 -11   4  21        6.66        3.83     16.06 o 
 -10   4  21       72.30       73.75     12.86 o 
  -9   4  21       29.18       23.70      9.81 o 
  -8   4  21       10.59        7.76      8.42 o 
  -7   4  21        3.09        4.15      7.38 o 
  -6   4  21        1.47       -0.66      7.09 o 
  -5   4  21       13.92       35.02      8.18 o 
  -4   4  21       51.77       71.20      9.14 o 
  -3   4  21        3.64       12.18      6.25 o 
  -2   4  21       48.12       71.65     17.91 o 
  -1   4  21      343.09      386.49     30.76 o 
   0   4  21       78.53       81.58     18.89 o 
 -10   5  21        9.31       11.51      9.87 o 
  -9   5  21       94.66      104.75     14.22 o 
  -8   5  21        1.49        7.52      9.25 o 
  -7   5  21       10.03       15.99      8.64 o 
  -6   5  21       11.40       -1.44      7.67 o 
  -5   5  21       25.42       22.89      7.95 o 
  -4   5  21      265.98      330.67     16.96 o 
  -3   5  21        0.40       -4.38     18.69 o 
  -2   5  21      207.55      226.25     26.29 o 
  -1   5  21        9.34        8.57     12.85 o 
  -8   6  21        6.66        9.13      9.37 o 
  -7   6  21        8.89       -5.08     13.14 o 
  -6   6  21        5.02       10.28      8.54 o 
  -5   6  21        2.43       -1.90      7.67 o 
  -4   6  21       71.04       77.75     20.64 o 
 -10   0  22       14.31       22.39     13.63 o 
  -8   0  22        1.92       -9.74     10.12 o 
  -6   0  22        4.26        7.98     10.90 o 
  -4   0  22      646.07      727.81     33.29 o 
  -2   0  22      109.36      145.25     15.77 o 
 -11   1  22        0.36       -5.27      8.08 o 
 -10   1  22        7.25       18.49      9.44 o 
  -9   1  22       29.28       36.50     10.26 o 
  -8   1  22        9.40       -1.84      7.71 o 
  -7   1  22        4.85        1.96      7.57 o 
  -6   1  22        7.88       -2.15      7.02 o 
  -5   1  22      100.22      109.19     13.73 o 
  -4   1  22       14.95       11.95     10.71 o 
  -3   1  22       67.27       77.29      9.54 o 
  -2   1  22       30.12       30.44      7.48 o 
  -1   1  22        0.13        5.80      6.27 o 
 -11   2  22        8.18       -4.13      8.47 o 
 -10   2  22        0.02        7.30     15.77 o 
  -9   2  22        0.00       10.38      8.88 o 
  -8   2  22       21.96       25.99     12.46 o 
  -7   2  22        0.07       15.86      8.37 o 
  -6   2  22        4.40        2.06      7.16 o 
  -5   2  22      236.89      234.84     17.33 o 
  -4   2  22       32.47       28.49      7.86 o 
  -3   2  22        0.29        1.56      6.12 o 
  -2   2  22        0.72        5.82      6.04 o 
  -1   2  22      168.30      216.12     22.59 o 
 -10   3  22        1.32       19.05      9.76 o 
  -9   3  22       33.99       47.01     26.58 o 
  -8   3  22        3.46        2.18      8.45 o 
  -7   3  22        0.01        8.47      8.12 o 
  -6   3  22      417.25      473.90     20.82 o 
  -5   3  22      104.53      126.14     11.76 o 
  -4   3  22        0.29        3.79      7.20 o 
  -3   3  22        9.88       22.50      6.90 o 
  -2   3  22       34.26       21.42     14.41 o 
  -9   4  22       38.77       53.71     13.53 o 
  -8   4  22       39.18       45.98     11.39 o 
  -7   4  22       11.02       12.47      8.68 o 
  -6   4  22        1.33       -5.79      7.28 o 
  -5   4  22       25.51       38.51      8.92 o 
  -4   4  22       70.60       72.00      9.39 o 
  -3   4  22       32.38       38.33      7.78 o 
  -9   0  23       19.58        8.57     13.63 o 
  -7   0  23        0.63       -9.35     11.29 o 
  -5   0  23      150.31      208.14     20.83 o 
  -3   0  23        1.05       15.19      9.54 o 
  -9   1  23        6.25        2.96      8.57 o 
  -8   1  23       25.30       37.11     10.38 o 
  -7   1  23        1.97       10.28      8.76 o 
  -6   1  23       63.77       78.26     11.54 o 
  -5   1  23       24.61       30.41      9.15 o 
  -4   1  23        4.37        6.98     13.14 o 
  -8   2  23       10.64        4.77      8.54 o 
  -7   2  23        3.18        6.27      8.47 o 
  -6   2  23       22.99       30.39      8.98 o 
  -5   2  23       27.12       23.07      8.40 o 
  -4   2  23      261.60      352.49     27.16 o 
                                                 
